# Supplementary material for: Di-tert-butyl 2,2′-(biphenyl-2,2′-diyl­dioxy)diacetate
Source: Acta Crystallogr Sect E Struct Rep Online. 2008 Jul 5;64(Pt 8):o1408. doi: 10.1107/S1600536808019764 (PMC2962041; doi:10.1107/S1600536808019764)
Supplement: Supplementary file 1 [file e-64-o1408-sup1.cif]

##############################################################################
###                                                                        ###
###        Electronic paper (Acta Crystallographica Section E)             ###
###                                                                        ###
##############################################################################
#                                                                            #
# This CIF contains the data in a paper accepted for publication in Acta     #
# Crystallographica Section E. It conforms to the requirements of Notes      #
# for Authors for Section E, and has been peer reviewed under the auspices   #
# of the IUCr Commission on Journals.                                        #
#                                                                            #
# Full details of the Crystallographic Information File format               #
# are given in the paper "The Crystallographic Information File (CIF):       #
# a New Standard Archive File for Crystallography" by S. R. Hall, F. H.      #
# Allen and I. D. Brown [Acta Cryst. (1991), A47, 655-685].                  #
#                                                                            #
# The current version of the core CIF dictionary is obtainable from          #
# ftp://ftp.iucr.org/pub/cif_core.dic. The current version number is 2.4.    #
#                                                                            #
# Software is freely available for graphical display of the structure(s) in  #
# this CIF.  For information consult the CIF home page http://www.iucr.org/  #
# cif/home.html                                                              #
#                                                                            #
# This file may be used for bona fide research purposes within the           #
# scientific community so long as proper attribution is given to the journal # 
# article from which it was obtained.                                        #
#                                                                            #
##############################################################################
                                             
data_I
_audit_creation_method     SHELXL97
_chemical_name_systematic
;
Di-tert-butyl 2,2'-(biphenyl-2,2'-diyldioxy)diacetate
;
_chemical_name_common     ?
_chemical_formula_moiety     'C24 H30 O6'
_chemical_formula_sum     'C24 H30 O6'
_chemical_formula_iupac     'C24 H30 O6'
_chemical_formula_weight     414.48
_chemical_melting_point     ?
_symmetry_cell_setting     triclinic
_symmetry_space_group_name_H-M     'P -1'
loop_
    _symmetry_equiv_pos_as_xyz
    'x, y, z'
    '-x, -y, -z'
_cell_length_a     7.7458(15)
_cell_length_b     12.112(2)
_cell_length_c     13.480(3)
_cell_angle_alpha     67.36(3)
_cell_angle_beta     82.11(3)
_cell_angle_gamma     82.68(3)
_cell_volume     1152.3(4)
_cell_formula_units_Z     2
_cell_measurement_reflns_used     3800
_cell_measurement_theta_min     2.9930
_cell_measurement_theta_max     26.3449
_cell_measurement_temperature     153(2)
_exptl_crystal_description     chip
_exptl_crystal_colour     colorless
_exptl_crystal_size_max     0.48
_exptl_crystal_size_mid     0.38
_exptl_crystal_size_min     0.19
_exptl_crystal_density_diffrn     1.195
_exptl_crystal_density_meas     ?
_exptl_crystal_density_method     'not measured'
_exptl_crystal_F_000     444
_exptl_absorpt_coefficient_mu     0.085
_exptl_absorpt_correction_type     multi-scan
_exptl_absorpt_process_details     '(REQAB; Jacobson, 1998)'
_exptl_absorpt_correction_T_min     0.9603
_exptl_absorpt_correction_T_max     0.9840
_exptl_special_details
;
;
_diffrn_ambient_temperature     153(2)
_diffrn_radiation_type     MoK\a
_diffrn_radiation_wavelength     0.71073
_diffrn_radiation_source     'Sealed Tube'
_diffrn_radiation_monochromator     'Graphite Monochromator'
_diffrn_measurement_device     'Rigaku Mercury CCD (2x2 bin mode)'
_diffrn_measurement_method     \w
_diffrn_detector_area_resol_mean     14.6306
_diffrn_reflns_number     8742
_diffrn_reflns_av_R_equivalents     0.0122
_diffrn_reflns_av_sigmaI/netI     0.0181
_diffrn_reflns_theta_min     2.88
_diffrn_reflns_theta_max     25.40
_diffrn_reflns_theta_full     25.40
_diffrn_measured_fraction_theta_max     0.985
_diffrn_measured_fraction_theta_full     0.985
_diffrn_reflns_limit_h_min     -9
_diffrn_reflns_limit_h_max     9
_diffrn_reflns_limit_k_min     -14
_diffrn_reflns_limit_k_max     14
_diffrn_reflns_limit_l_min     -13
_diffrn_reflns_limit_l_max     16
_diffrn_reflns_reduction_process     'Lp corrections applied'
_diffrn_standards_number     0
_diffrn_standards_interval_count     0
_diffrn_standards_interval_time     0
_diffrn_standards_decay_%     0
_refine_special_details
;
Refinement of <i>F</i>^2^ against ALL reflections. The weighted <i>R</i>-factor
<i>wR</i> and goodness of fit <i>S</i> are based on <i>F</i>^2^, conventional
<i>R</i>-factors <i>R</i> are based on <i>F</i>, with <i>F</i> set to zero for
negative <i>F</i>^2^. The threshold expression of <i>F</i>^2^ >
\s(<i>F</i>^2^) is used only for calculating <i>R</i>-factors(gt) <i>etc</i>.
and is not relevant to the choice of reflections for refinement.
<i>R</i>-factors based on <i>F</i>^2^ are statistically about twice as large
as those based on <i>F</i>, and <i>R</i>- factors based on ALL data will be
even larger.
;
_reflns_number_total     4191
_reflns_number_gt     3687
_reflns_threshold_expression     I>2\s(I)
_refine_ls_structure_factor_coef     Fsqd
_refine_ls_matrix_type     full
_refine_ls_R_factor_all     0.0473
_refine_ls_R_factor_gt     0.0421
_refine_ls_wR_factor_gt     0.1068
_refine_ls_wR_factor_ref     0.1128
_refine_ls_goodness_of_fit_ref     1.056
_refine_ls_restrained_S_all     1.056
_refine_ls_number_reflns     4191
_refine_ls_number_parameters     271
_refine_ls_number_restraints     0
_refine_ls_hydrogen_treatment     constr
_refine_ls_weighting_scheme     calc
_refine_ls_weighting_details
       'calc w = 1/[\s^2^(Fo^2^)+(0.0624P)^2^+0.3008P] where P=(Fo^2^+2Fc^2^)/3'
_atom_sites_solution_hydrogens     geom
_atom_sites_solution_primary     direct
_atom_sites_solution_secondary     difmap
_refine_ls_shift/su_max     0.000
_refine_ls_shift/su_mean     0.000
_refine_diff_density_max     0.200
_refine_diff_density_min     -0.205
_refine_ls_extinction_method     none
_refine_ls_extinction_coef     ?
loop_
    _atom_type_symbol
    _atom_type_description
    _atom_type_scat_dispersion_real
    _atom_type_scat_dispersion_imag
    _atom_type_scat_source
    'C' 'C' 0.0033 0.0016
                         'International Tables Vol C Tables 4.2.6.8 and 6.1.1.4'
    'H' 'H' 0.0000 0.0000
                         'International Tables Vol C Tables 4.2.6.8 and 6.1.1.4'
    'O' 'O' 0.0106 0.0060
                         'International Tables Vol C Tables 4.2.6.8 and 6.1.1.4'
_computing_data_collection     'CrystalClear (Rigaku/MSC, 2006)'
_computing_cell_refinement     'CrystalClear (Rigaku/MSC, 2006)'
_computing_data_reduction     'CrystalClear (Rigaku/MSC, 2006)'
_computing_structure_solution     'SHELXTL (Sheldrick, 2008)'
_computing_structure_refinement     'SHELXTL (Sheldrick, 2008)'
_computing_molecular_graphics     'SHELXTL (Sheldrick, 2008)'
_computing_publication_material     'SHELXTL (Sheldrick, 2008)'
loop_
    _atom_site_type_symbol
    _atom_site_label
    _atom_site_fract_x
    _atom_site_fract_y
    _atom_site_fract_z
    _atom_site_U_iso_or_equiv
    _atom_site_adp_type
    _atom_site_calc_flag
    _atom_site_refinement_flags
    _atom_site_occupancy
    _atom_site_disorder_assembly
    _atom_site_disorder_group
    O O1 0.63964(12) 0.48792(8) 0.74773(7) 0.0256(2) Uani d . 1 . .
    O O2 0.67544(15) 0.42265(9) 0.92572(8) 0.0407(3) Uani d . 1 . .
    O O3 0.51537(11) 0.70530(8) 0.73639(7) 0.0242(2) Uani d . 1 . .
    O O4 0.22493(12) 0.95936(8) 0.46008(7) 0.0279(2) Uani d . 1 . .
    O O5 0.13650(14) 0.94540(8) 0.27408(8) 0.0351(2) Uani d . 1 . .
    O O6 0.14967(12) 1.14648(8) 0.18911(7) 0.0285(2) Uani d . 1 . .
    C C1 0.63803(16) 0.49982(12) 0.84152(10) 0.0240(3) Uani d . 1 . .
    C C2 0.58898(17) 0.62861(11) 0.83262(10) 0.0249(3) Uani d . 1 . .
    H H2A 0.5043 0.6279 0.8949 0.030 Uiso calc R 1 . .
    H H2B 0.6951 0.6628 0.8381 0.030 Uiso calc R 1 . .
    C C3 0.35750(16) 0.67899(11) 0.71761(10) 0.0217(3) Uani d . 1 . .
    C C4 0.24448(17) 0.60667(11) 0.79977(11) 0.0264(3) Uani d . 1 . .
    H H4A 0.2749 0.5724 0.8720 0.032 Uiso calc R 1 . .
    C C5 0.08664(17) 0.58520(12) 0.77493(12) 0.0307(3) Uani d . 1 . .
    H H5A 0.0099 0.5348 0.8302 0.037 Uiso calc R 1 . .
    C C6 0.04097(17) 0.63678(12) 0.67037(12) 0.0306(3) Uani d . 1 . .
    H H6A -0.0676 0.6228 0.6539 0.037 Uiso calc R 1 . .
    C C7 0.15448(16) 0.70935(11) 0.58920(11) 0.0258(3) Uani d . 1 . .
    H H7A 0.1216 0.7451 0.5175 0.031 Uiso calc R 1 . .
    C C8 0.31533(15) 0.73087(10) 0.61059(10) 0.0211(3) Uani d . 1 . .
    C C9 0.44218(16) 0.80053(11) 0.52109(10) 0.0219(3) Uani d . 1 . .
    C C10 0.61274(17) 0.75052(13) 0.50921(11) 0.0285(3) Uani d . 1 . .
    H H10A 0.6473 0.6736 0.5598 0.034 Uiso calc R 1 . .
    C C11 0.73297(18) 0.81058(15) 0.42515(12) 0.0372(4) Uani d . 1 . .
    H H11A 0.8482 0.7749 0.4181 0.045 Uiso calc R 1 . .
    C C12 0.68340(19) 0.92246(16) 0.35221(12) 0.0403(4) Uani d . 1 . .
    H H12A 0.7657 0.9645 0.2952 0.048 Uiso calc R 1 . .
    C C13 0.51479(18) 0.97446(14) 0.36101(11) 0.0335(3) Uani d . 1 . .
    H H13A 0.4815 1.0514 0.3100 0.040 Uiso calc R 1 . .
    C C14 0.39452(16) 0.91327(12) 0.44496(10) 0.0245(3) Uani d . 1 . .
    C C15 0.16606(19) 1.06562(11) 0.37635(11) 0.0284(3) Uani d . 1 . .
    H H15A 0.2491 1.1275 0.3596 0.034 Uiso calc R 1 . .
    H H15B 0.0507 1.0966 0.4011 0.034 Uiso calc R 1 . .
    C C16 0.15050(16) 1.04284(11) 0.27501(11) 0.0255(3) Uani d . 1 . .
    C C17 0.67465(19) 0.36897(12) 0.73667(12) 0.0309(3) Uani d . 1 . .
    C C18 0.6458(3) 0.40082(18) 0.61993(16) 0.0636(6) Uani d . 1 . .
    H H18A 0.5237 0.4314 0.6089 0.095 Uiso calc R 1 . .
    H H18B 0.6720 0.3291 0.6017 0.095 Uiso calc R 1 . .
    H H18C 0.7230 0.4626 0.5734 0.095 Uiso calc R 1 . .
    C C19 0.5431(3) 0.28453(16) 0.81140(19) 0.0589(5) Uani d . 1 . .
    H H19A 0.5651 0.2644 0.8865 0.088 Uiso calc R 1 . .
    H H19B 0.5544 0.2110 0.7960 0.088 Uiso calc R 1 . .
    H H19C 0.4247 0.3235 0.8001 0.088 Uiso calc R 1 . .
    C C20 0.8607(2) 0.32095(15) 0.75818(16) 0.0461(4) Uani d . 1 . .
    H H20A 0.8746 0.3010 0.8345 0.069 Uiso calc R 1 . .
    H H20B 0.9400 0.3820 0.7131 0.069 Uiso calc R 1 . .
    H H20C 0.8886 0.2487 0.7410 0.069 Uiso calc R 1 . .
    C C21 0.12658(19) 1.15005(13) 0.08041(11) 0.0313(3) Uani d . 1 . .
    C C22 0.2762(2) 1.07515(15) 0.04516(14) 0.0449(4) Uani d . 1 . .
    H H22A 0.3876 1.1053 0.0455 0.067 Uiso calc R 1 . .
    H H22B 0.2633 1.0805 -0.0279 0.067 Uiso calc R 1 . .
    H H22C 0.2744 0.9913 0.0951 0.067 Uiso calc R 1 . .
    C C23 0.1343(2) 1.28210(13) 0.01004(12) 0.0386(4) Uani d . 1 . .
    H H23A 0.2499 1.3070 0.0098 0.058 Uiso calc R 1 . .
    H H23B 0.0444 1.3296 0.0387 0.058 Uiso calc R 1 . .
    H H23C 0.1136 1.2950 -0.0639 0.058 Uiso calc R 1 . .
    C C24 -0.0517(2) 1.10931(17) 0.08184(13) 0.0458(4) Uani d . 1 . .
    H H24A -0.1431 1.1605 0.1051 0.069 Uiso calc R 1 . .
    H H24B -0.0581 1.0258 0.1321 0.069 Uiso calc R 1 . .
    H H24C -0.0689 1.1153 0.0092 0.069 Uiso calc R 1 . .
loop_
    _atom_site_aniso_label
    _atom_site_aniso_U_11
    _atom_site_aniso_U_22
    _atom_site_aniso_U_33
    _atom_site_aniso_U_12
    _atom_site_aniso_U_13
    _atom_site_aniso_U_23
    O1 0.0307(5) 0.0248(5) 0.0223(5) -0.0003(4) -0.0047(4) -0.0096(4)
    O2 0.0582(7) 0.0344(6) 0.0223(5) 0.0101(5) -0.0090(5) -0.0052(5)
    O3 0.0245(4) 0.0238(4) 0.0226(5) -0.0039(3) -0.0061(4) -0.0049(4)
    O4 0.0285(5) 0.0244(5) 0.0218(5) 0.0031(4) -0.0014(4) -0.0005(4)
    O5 0.0451(6) 0.0234(5) 0.0360(6) -0.0064(4) -0.0066(4) -0.0080(4)
    O6 0.0397(5) 0.0235(5) 0.0207(5) -0.0042(4) -0.0067(4) -0.0047(4)
    C1 0.0232(6) 0.0285(7) 0.0181(6) -0.0020(5) -0.0023(5) -0.0064(5)
    C2 0.0276(6) 0.0280(7) 0.0189(6) -0.0018(5) -0.0060(5) -0.0075(5)
    C3 0.0206(6) 0.0192(6) 0.0246(6) 0.0003(5) -0.0034(5) -0.0077(5)
    C4 0.0255(6) 0.0241(6) 0.0239(7) 0.0006(5) -0.0018(5) -0.0036(5)
    C5 0.0238(6) 0.0252(7) 0.0341(8) -0.0028(5) 0.0012(5) -0.0024(6)
    C6 0.0214(6) 0.0272(7) 0.0407(8) -0.0036(5) -0.0055(6) -0.0088(6)
    C7 0.0248(6) 0.0235(6) 0.0281(7) 0.0001(5) -0.0068(5) -0.0078(5)
    C8 0.0212(6) 0.0173(6) 0.0236(6) 0.0008(4) -0.0023(5) -0.0071(5)
    C9 0.0229(6) 0.0245(6) 0.0196(6) -0.0039(5) -0.0037(5) -0.0085(5)
    C10 0.0243(6) 0.0354(7) 0.0244(7) 0.0010(5) -0.0050(5) -0.0097(6)
    C11 0.0215(6) 0.0561(9) 0.0304(7) -0.0012(6) -0.0013(5) -0.0131(7)
    C12 0.0288(7) 0.0581(10) 0.0264(7) -0.0125(7) 0.0020(6) -0.0061(7)
    C13 0.0331(7) 0.0362(8) 0.0245(7) -0.0080(6) -0.0037(6) -0.0021(6)
    C14 0.0250(6) 0.0270(6) 0.0215(6) -0.0027(5) -0.0040(5) -0.0082(5)
    C15 0.0355(7) 0.0203(6) 0.0234(7) 0.0032(5) -0.0056(5) -0.0024(5)
    C16 0.0244(6) 0.0211(6) 0.0268(7) -0.0015(5) -0.0040(5) -0.0040(5)
    C17 0.0370(7) 0.0250(7) 0.0348(8) -0.0033(6) -0.0037(6) -0.0155(6)
    C18 0.1049(17) 0.0525(11) 0.0492(11) 0.0072(11) -0.0259(11) -0.0343(10)
    C19 0.0529(10) 0.0426(9) 0.0859(15) -0.0215(8) 0.0172(10) -0.0317(10)
    C20 0.0403(9) 0.0373(8) 0.0676(12) 0.0044(7) -0.0056(8) -0.0292(8)
    C21 0.0412(8) 0.0321(7) 0.0215(7) -0.0085(6) -0.0057(6) -0.0083(6)
    C22 0.0565(10) 0.0422(9) 0.0359(9) -0.0074(7) 0.0058(7) -0.0166(7)
    C23 0.0557(9) 0.0333(8) 0.0239(7) -0.0079(7) -0.0098(6) -0.0041(6)
    C24 0.0480(9) 0.0551(10) 0.0339(8) -0.0188(8) -0.0107(7) -0.0095(8)
_geom_special_details
;
All e.s.d.'s (except the e.s.d. in the dihedral angle between two l.s. planes)
are estimated using the full covariance matrix. The cell e.s.d.'s are taken
into account individually in the estimation of e.s.d.'s in distances, angles
and torsion angles; correlations between e.s.d.'s in cell parameters are only
used when they are defined by crystal symmetry. An approximate (isotropic)
treatment of cell e.s.d.'s is used for estimating e.s.d.'s involving l.s.
planes.
;
loop_
    _geom_bond_atom_site_label_1
    _geom_bond_atom_site_label_2
    _geom_bond_site_symmetry_2
    _geom_bond_distance
    _geom_bond_publ_flag
    O1 C1 . 1.3247(16) ?
    O1 C17 . 1.4921(16) ?
    O2 C1 . 1.2044(17) ?
    O3 C3 . 1.3811(15) ?
    O3 C2 . 1.4180(16) ?
    O4 C14 . 1.3805(16) ?
    O4 C15 . 1.4183(16) ?
    O5 C16 . 1.2038(16) ?
    O6 C16 . 1.3407(17) ?
    O6 C21 . 1.4839(16) ?
    C1 C2 . 1.5196(18) ?
    C2 H2A . 0.9900 ?
    C2 H2B . 0.9900 ?
    C3 C4 . 1.3939(19) ?
    C3 C8 . 1.4006(18) ?
    C4 C5 . 1.3910(19) ?
    C4 H4A . 0.9500 ?
    C5 C6 . 1.380(2) ?
    C5 H5A . 0.9500 ?
    C6 C7 . 1.391(2) ?
    C6 H6A . 0.9500 ?
    C7 C8 . 1.3938(17) ?
    C7 H7A . 0.9500 ?
    C8 C9 . 1.4950(18) ?
    C9 C10 . 1.3966(19) ?
    C9 C14 . 1.3967(19) ?
    C10 C11 . 1.389(2) ?
    C10 H10A . 0.9500 ?
    C11 C12 . 1.377(2) ?
    C11 H11A . 0.9500 ?
    C12 C13 . 1.386(2) ?
    C12 H12A . 0.9500 ?
    C13 C14 . 1.3924(19) ?
    C13 H13A . 0.9500 ?
    C15 C16 . 1.5168(19) ?
    C15 H15A . 0.9900 ?
    C15 H15B . 0.9900 ?
    C17 C20 . 1.507(2) ?
    C17 C18 . 1.511(2) ?
    C17 C19 . 1.513(2) ?
    C18 H18A . 0.9800 ?
    C18 H18B . 0.9800 ?
    C18 H18C . 0.9800 ?
    C19 H19A . 0.9800 ?
    C19 H19B . 0.9800 ?
    C19 H19C . 0.9800 ?
    C20 H20A . 0.9800 ?
    C20 H20B . 0.9800 ?
    C20 H20C . 0.9800 ?
    C21 C23 . 1.517(2) ?
    C21 C22 . 1.518(2) ?
    C21 C24 . 1.520(2) ?
    C22 H22A . 0.9800 ?
    C22 H22B . 0.9800 ?
    C22 H22C . 0.9800 ?
    C23 H23A . 0.9800 ?
    C23 H23B . 0.9800 ?
    C23 H23C . 0.9800 ?
    C24 H24A . 0.9800 ?
    C24 H24B . 0.9800 ?
    C24 H24C . 0.9800 ?
loop_
    _geom_angle_atom_site_label_1
    _geom_angle_atom_site_label_2
    _geom_angle_atom_site_label_3
    _geom_angle_site_symmetry_1
    _geom_angle_site_symmetry_3
    _geom_angle
    _geom_angle_publ_flag
    C1 O1 C17 . . 122.25(11) ?
    C3 O3 C2 . . 117.83(10) ?
    C14 O4 C15 . . 116.99(11) ?
    C16 O6 C21 . . 121.03(10) ?
    O2 C1 O1 . . 126.99(13) ?
    O2 C1 C2 . . 120.93(12) ?
    O1 C1 C2 . . 112.04(11) ?
    O3 C2 C1 . . 115.22(10) ?
    O3 C2 H2A . . 108.5 ?
    C1 C2 H2A . . 108.5 ?
    O3 C2 H2B . . 108.5 ?
    C1 C2 H2B . . 108.5 ?
    H2A C2 H2B . . 107.5 ?
    O3 C3 C4 . . 122.53(11) ?
    O3 C3 C8 . . 116.03(11) ?
    C4 C3 C8 . . 121.43(11) ?
    C5 C4 C3 . . 119.31(12) ?
    C5 C4 H4A . . 120.3 ?
    C3 C4 H4A . . 120.3 ?
    C6 C5 C4 . . 120.34(12) ?
    C6 C5 H5A . . 119.8 ?
    C4 C5 H5A . . 119.8 ?
    C5 C6 C7 . . 119.79(12) ?
    C5 C6 H6A . . 120.1 ?
    C7 C6 H6A . . 120.1 ?
    C6 C7 C8 . . 121.50(12) ?
    C6 C7 H7A . . 119.2 ?
    C8 C7 H7A . . 119.2 ?
    C7 C8 C3 . . 117.62(12) ?
    C7 C8 C9 . . 120.83(11) ?
    C3 C8 C9 . . 121.45(11) ?
    C10 C9 C14 . . 117.97(12) ?
    C10 C9 C8 . . 119.72(11) ?
    C14 C9 C8 . . 122.25(11) ?
    C11 C10 C9 . . 121.56(13) ?
    C11 C10 H10A . . 119.2 ?
    C9 C10 H10A . . 119.2 ?
    C12 C11 C10 . . 119.28(14) ?
    C12 C11 H11A . . 120.4 ?
    C10 C11 H11A . . 120.4 ?
    C11 C12 C13 . . 120.73(13) ?
    C11 C12 H12A . . 119.6 ?
    C13 C12 H12A . . 119.6 ?
    C12 C13 C14 . . 119.66(13) ?
    C12 C13 H13A . . 120.2 ?
    C14 C13 H13A . . 120.2 ?
    O4 C14 C13 . . 123.23(12) ?
    O4 C14 C9 . . 115.98(11) ?
    C13 C14 C9 . . 120.78(12) ?
    O4 C15 C16 . . 111.40(11) ?
    O4 C15 H15A . . 109.3 ?
    C16 C15 H15A . . 109.3 ?
    O4 C15 H15B . . 109.3 ?
    C16 C15 H15B . . 109.3 ?
    H15A C15 H15B . . 108.0 ?
    O5 C16 O6 . . 125.86(13) ?
    O5 C16 C15 . . 123.97(12) ?
    O6 C16 C15 . . 110.14(11) ?
    O1 C17 C20 . . 109.60(11) ?
    O1 C17 C18 . . 102.02(12) ?
    C20 C17 C18 . . 111.65(15) ?
    O1 C17 C19 . . 109.59(12) ?
    C20 C17 C19 . . 112.56(14) ?
    C18 C17 C19 . . 110.90(16) ?
    C17 C18 H18A . . 109.5 ?
    C17 C18 H18B . . 109.5 ?
    H18A C18 H18B . . 109.5 ?
    C17 C18 H18C . . 109.5 ?
    H18A C18 H18C . . 109.5 ?
    H18B C18 H18C . . 109.5 ?
    C17 C19 H19A . . 109.5 ?
    C17 C19 H19B . . 109.5 ?
    H19A C19 H19B . . 109.5 ?
    C17 C19 H19C . . 109.5 ?
    H19A C19 H19C . . 109.5 ?
    H19B C19 H19C . . 109.5 ?
    C17 C20 H20A . . 109.5 ?
    C17 C20 H20B . . 109.5 ?
    H20A C20 H20B . . 109.5 ?
    C17 C20 H20C . . 109.5 ?
    H20A C20 H20C . . 109.5 ?
    H20B C20 H20C . . 109.5 ?
    O6 C21 C23 . . 102.98(11) ?
    O6 C21 C22 . . 109.69(12) ?
    C23 C21 C22 . . 110.79(13) ?
    O6 C21 C24 . . 109.62(12) ?
    C23 C21 C24 . . 110.38(13) ?
    C22 C21 C24 . . 112.92(13) ?
    C21 C22 H22A . . 109.5 ?
    C21 C22 H22B . . 109.5 ?
    H22A C22 H22B . . 109.5 ?
    C21 C22 H22C . . 109.5 ?
    H22A C22 H22C . . 109.5 ?
    H22B C22 H22C . . 109.5 ?
    C21 C23 H23A . . 109.5 ?
    C21 C23 H23B . . 109.5 ?
    H23A C23 H23B . . 109.5 ?
    C21 C23 H23C . . 109.5 ?
    H23A C23 H23C . . 109.5 ?
    H23B C23 H23C . . 109.5 ?
    C21 C24 H24A . . 109.5 ?
    C21 C24 H24B . . 109.5 ?
    H24A C24 H24B . . 109.5 ?
    C21 C24 H24C . . 109.5 ?
    H24A C24 H24C . . 109.5 ?
    H24B C24 H24C . . 109.5 ?
loop_
    _geom_torsion_atom_site_label_1
    _geom_torsion_atom_site_label_2
    _geom_torsion_atom_site_label_3
    _geom_torsion_atom_site_label_4
    _geom_torsion_site_symmetry_1
    _geom_torsion_site_symmetry_2
    _geom_torsion_site_symmetry_3
    _geom_torsion_site_symmetry_4
    _geom_torsion
    _geom_torsion_publ_flag
    C17 O1 C1 O2 . . . . 5.8(2) ?
    C17 O1 C1 C2 . . . . -176.69(10) ?
    C3 O3 C2 C1 . . . . 63.42(14) ?
    O2 C1 C2 O3 . . . . -168.21(12) ?
    O1 C1 C2 O3 . . . . 14.12(15) ?
    C2 O3 C3 C4 . . . . 20.01(17) ?
    C2 O3 C3 C8 . . . . -160.90(11) ?
    O3 C3 C4 C5 . . . . 179.27(12) ?
    C8 C3 C4 C5 . . . . 0.22(19) ?
    C3 C4 C5 C6 . . . . -1.2(2) ?
    C4 C5 C6 C7 . . . . 0.8(2) ?
    C5 C6 C7 C8 . . . . 0.5(2) ?
    C6 C7 C8 C3 . . . . -1.45(19) ?
    C6 C7 C8 C9 . . . . 174.84(12) ?
    O3 C3 C8 C7 . . . . -178.03(11) ?
    C4 C3 C8 C7 . . . . 1.08(18) ?
    O3 C3 C8 C9 . . . . 5.71(17) ?
    C4 C3 C8 C9 . . . . -175.19(11) ?
    C7 C8 C9 C10 . . . . -125.19(13) ?
    C3 C8 C9 C10 . . . . 50.96(17) y
    C7 C8 C9 C14 . . . . 52.05(17) ?
    C3 C8 C9 C14 . . . . -131.80(13) ?
    C14 C9 C10 C11 . . . . 0.54(19) ?
    C8 C9 C10 C11 . . . . 177.90(12) ?
    C9 C10 C11 C12 . . . . 0.5(2) ?
    C10 C11 C12 C13 . . . . -1.0(2) ?
    C11 C12 C13 C14 . . . . 0.4(2) ?
    C15 O4 C14 C13 . . . . 9.65(18) ?
    C15 O4 C14 C9 . . . . -171.68(11) ?
    C12 C13 C14 O4 . . . . 179.23(13) ?
    C12 C13 C14 C9 . . . . 0.6(2) ?
    C10 C9 C14 O4 . . . . -179.80(11) ?
    C8 C9 C14 O4 . . . . 2.91(17) ?
    C10 C9 C14 C13 . . . . -1.10(19) ?
    C8 C9 C14 C13 . . . . -178.39(12) ?
    C14 O4 C15 C16 . . . . 67.83(14) ?
    C21 O6 C16 O5 . . . . 1.3(2) ?
    C21 O6 C16 C15 . . . . -176.87(11) ?
    O4 C15 C16 O5 . . . . 21.25(18) ?
    O4 C15 C16 O6 . . . . -160.51(11) ?
    C1 O1 C17 C20 . . . . -66.57(16) ?
    C1 O1 C17 C18 . . . . 174.98(14) ?
    C1 O1 C17 C19 . . . . 57.41(17) ?
    C16 O6 C21 C23 . . . . -179.93(12) ?
    C16 O6 C21 C22 . . . . -61.94(16) ?
    C16 O6 C21 C24 . . . . 62.58(17) ?
loop_
    _geom_hbond_atom_site_label_D
    _geom_hbond_atom_site_label_H
    _geom_hbond_atom_site_label_A
    _geom_hbond_site_symmetry_A
    _geom_hbond_distance_DH
    _geom_hbond_distance_HA
    _geom_hbond_distance_DA
    _geom_hbond_angle_DHA
    C2 H2A O2 2_667 0.99 2.513 3.482(2) 166.4
    C20 H20C O5 2_666 0.98 2.470 3.414(2) 161.7
data_global
_journal_date_recd_electronic     2008-04-23
_journal_date_accepted     2008-06-28
_journal_name_full     'Acta Crystallographica, Section E'
_journal_year     2008
_journal_volume     64
_journal_issue      8
_journal_page_first     o1408
_journal_page_last     o1408
_journal_paper_category     QO
_journal_coeditor_code     EZ2127
_publ_contact_author_name     'Dr Muhammad Raza Shah'
_publ_contact_author_address
;
HEJ Research Institute of Chemistry
International Center for Chemical and Biological Sciences
University of Karachi
Karachi 75270
Pakistan
;
_publ_contact_author_email     raza_shahm@yahoo.com
_publ_contact_author_fax     '+92-21-4819018-19'
_publ_contact_author_phone     '+92-21-4824934,Ext233,UAN.111-222-292'
_publ_section_title
;
Di-<i>tert</i>-butyl 2,2'-(biphenyl-2,2'-diyldioxy)diacetate
;
loop_
    _publ_author_name
    _publ_author_address
    'Ali, Qamar'
;
HEJ Research Institute of Chemistry
International Center for Chemical and Biological Sciences
University of Karachi
Karachi 75270
Pakistan
;
    'Ibad, Farooq'
;
HEJ Research Institute of Chemistry
International Center for Chemical and Biological Sciences
University of Karachi
Karachi 75270
Pakistan
;
    'Shah, Muhammad Raza'
;
HEJ Research Institute of Chemistry
International Center for Chemical and Biological Sciences
University of Karachi
Karachi 75270
Pakistan
;
    'VanDerveer, Donald'
;
Chemistry Department
Clemson University
Clemson
SC 29634-0973
USA
;
