# Supplementary material for: Di-tert-butyl 2,2′-(biphenyl-2,2′-diyl­dioxy)diacetate
Source: Acta Crystallogr Sect E Struct Rep Online. 2008 Jul 5;64(Pt 8):o1408. doi: 10.1107/S1600536808019764 (PMC2962041; doi:10.1107/S1600536808019764)
Supplement: Supplementary file 2 [file e-64-o1408-Isup2.hkl]

# 
# h,k,l, Fc-squared, Fo-squared, sigma(Fo-squared) and status flag 
# 
data_I
_shelx_title ' F-1 in P-1' 
_shelx_refln_list_code          4 
_shelx_F_calc_maximum       66.92 
_exptl_crystal_F_000       444.00 
_reflns_d_resolution_high  0.8285 
 
loop_ 
 _symmetry_equiv_pos_as_xyz 
 'x, y, z' 
 '-x, -y, -z' 
 
_cell_length_a     7.7458 
_cell_length_b    12.1123 
_cell_length_c    13.4801 
_cell_angle_alpha  67.359 
_cell_angle_beta   82.109 
_cell_angle_gamma  82.676 
 
_shelx_F_squared_multiplier     1.000 
 
loop_ 
 _refln_index_h 
 _refln_index_k 
 _refln_index_l 
 _refln_F_squared_calc 
 _refln_F_squared_meas 
 _refln_F_squared_sigma 
 _refln_observed_status 
   2   0   0      626.95      592.81      4.62 o 
   3   0   0       53.74       59.44      2.51 o 
   4   0   0     1249.90     1375.34      7.18 o 
   5   0   0      216.08      194.86      2.10 o 
   6   0   0      232.05      236.50      3.86 o 
   7   0   0        4.52        5.09      0.61 o 
   8   0   0       75.33       76.33      2.12 o 
   9   0   0       19.60       15.60      1.46 o 
  -9   1   0        9.30        8.24      1.26 o 
  -8   1   0       32.90       28.00      1.35 o 
  -7   1   0       17.32       22.38      1.26 o 
  -6   1   0       37.37       34.04      1.38 o 
  -5   1   0        0.18       -0.02      0.51 o 
  -4   1   0        2.93        1.24      0.58 o 
  -3   1   0     4477.95     4552.73     18.28 o 
  -2   1   0        3.76        4.04      1.16 o 
  -1   1   0      425.84      355.15      2.46 o 
   2   1   0      908.60      833.58      4.42 o 
   3   1   0     1933.19     1913.89      6.03 o 
   4   1   0      676.58      719.11      4.42 o 
   5   1   0        5.21        5.20      0.79 o 
   6   1   0       19.60       24.45      1.06 o 
   7   1   0      483.57      503.91      4.69 o 
   8   1   0       33.99       31.08      1.41 o 
   9   1   0       15.93       14.90      1.04 o 
  -9   2   0       45.46       43.29      3.61 o 
  -8   2   0        7.89        6.25      0.76 o 
  -7   2   0        9.33        8.57      1.34 o 
  -6   2   0       55.96       53.33      1.50 o 
  -5   2   0      132.24      134.27      1.94 o 
  -4   2   0      492.61      588.61      3.43 o 
  -3   2   0       31.03       23.40      0.79 o 
  -2   2   0      405.59      356.37      2.98 o 
   0   2   0       73.43       56.00      0.94 o 
   2   2   0     1328.53     1207.78      4.59 o 
   3   2   0     1305.83     1306.69      4.40 o 
   4   2   0      612.43      645.07      2.69 o 
   5   2   0      602.79      683.11      4.53 o 
   6   2   0      101.68       93.35      1.49 o 
   7   2   0      302.93      333.21      2.88 o 
   8   2   0        3.75        0.99      0.49 o 
   9   2   0       27.47       30.65      2.43 o 
  -8   3   0       30.31       31.69      2.03 o 
  -7   3   0       89.14       81.27      2.94 o 
  -6   3   0       46.62       48.77      3.75 o 
  -5   3   0      142.30      145.87      2.06 o 
  -4   3   0       23.93       20.95      1.00 o 
  -3   3   0      694.99      667.59      5.12 o 
  -2   3   0      124.35      104.89      1.57 o 
  -1   3   0      518.67      524.82      3.60 o 
   0   3   0     3104.67     2960.14     39.16 o 
   1   3   0      191.75      208.87      1.53 o 
   2   3   0        5.13        6.77      1.25 o 
   3   3   0      170.37      161.00      1.77 o 
   4   3   0      784.52      824.70      3.58 o 
   5   3   0        0.12        0.10      0.52 o 
   6   3   0      578.83      594.77      5.72 o 
   7   3   0      180.61      192.33      3.05 o 
   8   3   0       22.39       19.63      1.22 o 
   9   3   0        3.35        3.68      0.60 o 
  -8   4   0        0.15        1.33      0.63 o 
  -7   4   0        6.23        5.15      1.35 o 
  -6   4   0        6.64        7.43      0.96 o 
  -5   4   0       50.76       49.47      1.32 o 
  -4   4   0       39.95       39.26      1.64 o 
  -3   4   0      174.99      169.71      3.20 o 
  -2   4   0      392.75      370.45      3.37 o 
  -1   4   0      870.67      908.45      5.04 o 
   0   4   0       50.19       50.18      0.69 o 
   1   4   0     1095.16     1054.31      4.71 o 
   2   4   0      707.35      738.47      3.95 o 
   3   4   0      165.91      186.56      1.55 o 
   4   4   0       61.05       45.33      0.96 o 
   5   4   0       34.52       32.38      1.22 o 
   6   4   0      232.46      249.46      3.10 o 
   7   4   0      149.49      159.40      3.42 o 
   8   4   0      114.14      128.55      8.04 o 
   9   4   0       25.50       29.54      2.21 o 
  -8   5   0        3.86        2.77      0.72 o 
  -7   5   0       50.35       47.00      2.67 o 
  -6   5   0      118.71      120.32      3.33 o 
  -5   5   0        0.01        1.06      1.28 o 
  -4   5   0      464.46      517.51      3.83 o 
  -3   5   0       10.17       14.42      1.79 o 
  -2   5   0      118.31      115.08      1.85 o 
  -1   5   0      157.52      160.95      1.39 o 
   0   5   0      745.32      730.99      3.83 o 
   1   5   0      413.94      437.46      2.17 o 
   2   5   0        1.13        1.92      0.54 o 
   3   5   0       20.24       12.37      0.79 o 
   4   5   0      158.09      153.24      1.46 o 
   5   5   0        2.06        1.26      0.19 o 
   6   5   0      475.90      534.39      4.91 o 
   7   5   0       20.04       17.02      0.92 o 
   8   5   0       46.34       46.93      1.45 o 
  -7   6   0        1.04        1.00      0.44 o 
  -6   6   0       20.13       16.37      1.34 o 
  -5   6   0       22.80       17.57      2.01 o 
  -4   6   0        0.02       -0.41      0.72 o 
  -3   6   0       17.80       10.87      1.47 o 
  -2   6   0       20.26       20.79      1.36 o 
  -1   6   0       20.46       17.95      1.08 o 
   0   6   0      120.90      120.02      1.24 o 
   1   6   0        6.45       11.52      0.90 o 
   2   6   0      512.40      539.04      2.54 o 
   3   6   0      112.32      115.28      1.41 o 
   4   6   0       29.08       22.63      0.71 o 
   5   6   0       81.52       82.56      2.05 o 
   6   6   0       37.27       35.72      1.85 o 
   7   6   0       30.84       29.09      1.11 o 
   8   6   0        2.09        2.99      0.76 o 
  -7   7   0       19.44       17.40      1.68 o 
  -6   7   0        0.01       -0.21      0.61 o 
  -5   7   0       64.49       57.79      2.52 o 
  -4   7   0      134.75      141.58      7.16 o 
  -3   7   0      440.85      475.09      6.03 o 
  -2   7   0       77.96       71.60      1.56 o 
  -1   7   0       50.03       53.10      1.19 o 
   0   7   0        7.50       10.16      1.14 o 
   1   7   0       43.47       55.06      0.77 o 
   2   7   0       14.66        8.84      0.90 o 
   3   7   0      385.66      419.97      2.29 o 
   4   7   0       38.13       33.30      0.68 o 
   5   7   0      473.08      515.66      4.46 o 
   6   7   0       98.88       99.95      1.74 o 
   7   7   0       15.29       15.55      1.12 o 
   8   7   0        0.27       -0.06      0.32 o 
  -6   8   0       15.61       13.78      1.79 o 
  -5   8   0        1.05       -0.23      0.97 o 
  -4   8   0       80.25       78.76      3.07 o 
  -3   8   0     1003.56     1056.32      7.54 o 
  -2   8   0      136.12      124.01      4.09 o 
  -1   8   0      105.24      105.66      1.93 o 
   0   8   0       76.82       75.75      1.50 o 
   1   8   0        5.29        9.18      0.60 o 
   2   8   0        0.99        0.46      0.21 o 
   3   8   0        4.16        3.28      0.48 o 
   4   8   0        9.28       10.80      0.77 o 
   5   8   0      188.07      203.75      1.79 o 
   6   8   0       11.85       10.66      0.98 o 
   7   8   0       60.80       63.57      1.80 o 
  -6   9   0       51.32       51.91      3.07 o 
  -5   9   0       31.91       26.66      2.83 o 
  -4   9   0       10.88        9.58      1.33 o 
  -3   9   0      617.44      654.38      5.09 o 
  -2   9   0      115.96      117.75      3.46 o 
  -1   9   0       29.56       23.86      1.60 o 
   0   9   0     1091.64     1150.66      5.94 o 
   1   9   0       17.98       15.69      1.49 o 
   2   9   0       58.55       62.60      1.73 o 
   3   9   0       48.32       49.70      1.37 o 
   4   9   0      358.95      401.81      2.77 o 
   5   9   0       92.62      102.46      1.10 o 
   6   9   0       11.52       12.98      0.82 o 
   7   9   0        4.05        1.78      0.25 o 
  -5  10   0        4.13        4.83      0.79 o 
  -4  10   0       11.54       11.13      1.32 o 
  -3  10   0       60.13       61.26      4.45 o 
  -2  10   0        8.29        7.10      0.83 o 
  -1  10   0      370.54      391.47      7.65 o 
   0  10   0       12.88       11.27      0.79 o 
   1  10   0      112.46      113.10      1.93 o 
   2  10   0      116.91      109.63      2.62 o 
   3  10   0       33.94       33.37      1.45 o 
   4  10   0       55.26       61.71      1.57 o 
   5  10   0        1.25        0.66      0.36 o 
   6  10   0       12.10        9.90      1.18 o 
  -4  11   0      133.80      146.63      3.89 o 
  -3  11   0       50.46       43.40      2.34 o 
  -2  11   0       28.91       30.94      1.58 o 
  -1  11   0      197.80      205.18      4.75 o 
   0  11   0       69.94       74.99      2.28 o 
   1  11   0        6.40        6.23      0.61 o 
   2  11   0       48.17       41.39      1.34 o 
   3  11   0       56.43       57.18      1.42 o 
   4  11   0       47.64       52.29      1.74 o 
   5  11   0        2.24        1.42      0.43 o 
  -3  12   0      150.27      175.82      3.21 o 
  -2  12   0       35.99       40.34      3.07 o 
  -1  12   0       15.56       14.23      1.12 o 
   0  12   0       17.29       14.47      0.74 o 
   1  12   0        0.41        0.41      0.30 o 
   2  12   0        3.41        1.35      0.70 o 
   3  12   0      257.01      291.99      2.78 o 
   4  12   0       51.28       50.16      1.26 o 
  -1  13   0       14.16       14.13      0.85 o 
   0  13   0       14.96       11.49      0.69 o 
   1  13   0       26.95       30.18      0.90 o 
   2  13   0        0.52        0.75      0.47 o 
   3  13   0        2.03        0.81      0.42 o 
  -1 -13   1       14.86       18.73      1.89 o 
   0 -13   1        1.49        2.78      0.65 o 
  -4 -12   1       15.93       12.98      1.80 o 
  -3 -12   1        0.11        0.10      0.50 o 
  -2 -12   1        2.64        1.44      0.52 o 
  -1 -12   1        1.52        0.32      0.42 o 
   0 -12   1        1.72        2.15      1.06 o 
   1 -12   1       34.33       25.45      1.60 o 
   2 -12   1        0.04       -0.30      0.32 o 
   3 -12   1       16.61       15.49      1.78 o 
  -5 -11   1      151.53      172.83      1.70 o 
  -4 -11   1      110.17      111.78      2.11 o 
  -3 -11   1       94.01       92.81      1.42 o 
  -2 -11   1       23.09       24.86      2.24 o 
  -1 -11   1       84.51       97.86      3.73 o 
   0 -11   1       13.04       12.08      1.14 o 
   1 -11   1      140.07      139.95      2.26 o 
   2 -11   1       32.29       34.02      2.37 o 
   3 -11   1       15.75       12.75      1.26 o 
   4 -11   1        4.12        5.18      0.95 o 
  -6 -10   1       14.86       11.34      0.61 o 
  -5 -10   1       11.34        9.84      0.67 o 
  -4 -10   1        6.21        6.66      1.04 o 
  -3 -10   1      253.10      269.17      5.23 o 
  -2 -10   1      534.93      626.09      6.89 o 
  -1 -10   1        3.50        3.68      0.48 o 
   0 -10   1        4.91        6.61      0.70 o 
   1 -10   1       23.22       19.86      2.16 o 
   2 -10   1      183.11      196.53      3.50 o 
   3 -10   1        7.07        9.87      1.33 o 
   4 -10   1      141.10      163.53      3.42 o 
   5 -10   1        0.28        3.67      0.86 o 
  -7  -9   1       12.69       10.29      0.87 o 
  -6  -9   1        4.16        5.94      0.51 o 
  -5  -9   1      145.75      148.84      2.74 o 
  -4  -9   1        8.29        7.25      0.85 o 
  -3  -9   1        9.24        7.16      0.60 o 
  -2  -9   1      136.40      132.07      1.56 o 
  -1  -9   1       19.26       12.49      1.10 o 
   0  -9   1       10.21       11.50      0.84 o 
   1  -9   1      627.47      679.65      5.80 o 
   2  -9   1       10.41       10.95      1.24 o 
   3  -9   1       27.78       28.96      2.14 o 
   4  -9   1        0.33       -0.04      0.38 o 
   5  -9   1       23.72       20.41      2.06 o 
   6  -9   1       11.57        8.29      1.66 o 
  -7  -8   1        0.00        0.11      0.26 o 
  -6  -8   1       74.59       78.39      1.39 o 
  -5  -8   1        0.03       -0.15      0.26 o 
  -4  -8   1       17.47       17.25      1.03 o 
  -3  -8   1       72.37       66.54      1.76 o 
  -2  -8   1     1581.15     1732.21      3.95 o 
  -1  -8   1        0.00        0.59      0.35 o 
   0  -8   1      411.11      456.75      5.46 o 
   1  -8   1      101.02       97.84      1.79 o 
   2  -8   1      654.93      680.69      4.88 o 
   3  -8   1      447.97      482.32      7.72 o 
   4  -8   1      146.66      141.84      3.97 o 
   5  -8   1        1.31        2.42      1.07 o 
   6  -8   1       28.80       30.27      2.98 o 
  -8  -7   1        0.22       -0.07      0.37 o 
  -7  -7   1       97.76      106.21      2.39 o 
  -6  -7   1        5.98        3.83      0.70 o 
  -5  -7   1       61.05       51.52      0.99 o 
  -4  -7   1      136.92      134.39      1.25 o 
  -3  -7   1       47.09       46.75      1.15 o 
  -2  -7   1        4.78        5.85      0.64 o 
  -1  -7   1      255.01      259.31      3.02 o 
   0  -7   1       83.51       94.53      1.08 o 
   1  -7   1      228.31      226.11      2.05 o 
   2  -7   1        1.35        2.23      0.41 o 
   3  -7   1        9.29       12.38      1.23 o 
   4  -7   1      111.29      103.96      3.18 o 
   5  -7   1       21.80       18.92      1.69 o 
   6  -7   1      201.41      217.95      6.02 o 
   7  -7   1        8.79        7.12      1.14 o 
  -8  -6   1        0.21        0.74      0.55 o 
  -7  -6   1        0.92        0.94      0.51 o 
  -6  -6   1      217.15      224.75      2.56 o 
  -5  -6   1        2.25        2.02      0.55 o 
  -4  -6   1       86.56       86.30      1.29 o 
  -3  -6   1       22.76       19.64      0.86 o 
  -2  -6   1      310.60      325.65      2.10 o 
  -1  -6   1      245.31      299.23      1.96 o 
   0  -6   1       50.04       43.35      0.98 o 
   1  -6   1      149.79      152.92      2.96 o 
   2  -6   1      107.02      102.57      1.92 o 
   3  -6   1        3.18        2.70      1.11 o 
   4  -6   1      414.77      421.71      6.70 o 
   5  -6   1     1047.32     1152.97      8.48 o 
   6  -6   1        3.39        0.63      1.36 o 
   7  -6   1       26.64       25.57      1.90 o 
  -8  -5   1        4.04        3.95      0.67 o 
  -7  -5   1       60.43       62.70      3.02 o 
  -6  -5   1       47.18       42.40      1.54 o 
  -5  -5   1      240.56      230.39      2.42 o 
  -4  -5   1        9.95        7.01      0.63 o 
  -3  -5   1      239.79      252.92      2.48 o 
  -2  -5   1      493.69      512.21      2.39 o 
  -1  -5   1      131.63      121.00      0.98 o 
   0  -5   1     1257.12     1282.49     12.87 o 
   1  -5   1       94.25       86.82      1.34 o 
   2  -5   1        0.42        0.12      0.32 o 
   3  -5   1       12.89       13.70      0.81 o 
   4  -5   1       88.14       90.62      2.45 o 
   5  -5   1      124.86      116.03      3.22 o 
   6  -5   1       40.68       35.17      1.95 o 
   7  -5   1       16.67       17.70      1.50 o 
   8  -5   1       98.42      105.07      4.36 o 
  -8  -4   1       45.34       48.96      1.78 o 
  -7  -4   1        0.03        0.31      0.90 o 
  -6  -4   1      237.49      250.71      3.26 o 
  -5  -4   1      143.11      134.55      2.07 o 
  -4  -4   1        2.44        0.64      0.48 o 
  -3  -4   1     1726.28     1805.55      6.89 o 
  -2  -4   1       40.20       41.11      0.86 o 
  -1  -4   1     2174.01     2183.66      9.47 o 
   0  -4   1      846.62      930.73     22.98 o 
   1  -4   1       59.42       74.70      1.27 o 
   2  -4   1       30.76       20.10      1.13 o 
   3  -4   1        1.51        2.37      0.36 o 
   4  -4   1       45.87       40.49      1.22 o 
   5  -4   1        5.87        6.89      0.97 o 
   6  -4   1       11.68        9.22      1.75 o 
   7  -4   1       86.41       85.91      4.18 o 
   8  -4   1       34.18       35.10      4.38 o 
  -9  -3   1       60.83       67.73      2.14 o 
  -8  -3   1        2.83        4.02      0.71 o 
  -7  -3   1      516.97      572.90      5.19 o 
  -6  -3   1     2006.81     2279.18      9.88 o 
  -5  -3   1      107.48      107.28      1.78 o 
  -4  -3   1      178.76      184.21      1.98 o 
  -3  -3   1      148.98      171.00      1.75 o 
  -2  -3   1     2126.14     2112.66      8.75 o 
  -1  -3   1      233.93      199.22      1.30 o 
   0  -3   1      517.81      514.01      3.31 o 
   1  -3   1      530.43      508.62      3.42 o 
   2  -3   1      387.52      352.29      4.07 o 
   3  -3   1       70.80       72.67      1.19 o 
   4  -3   1       78.74       73.06      1.82 o 
   5  -3   1       29.79       34.92      1.39 o 
   6  -3   1        1.30        1.17      0.83 o 
   7  -3   1       12.60        9.51      1.07 o 
   8  -3   1        9.00        9.31      1.08 o 
  -9  -2   1        7.38        4.24      1.12 o 
  -8  -2   1        7.47        6.86      0.91 o 
  -7  -2   1      180.62      189.12      3.43 o 
  -6  -2   1      494.82      528.24      3.96 o 
  -5  -2   1      566.90      594.84      6.46 o 
  -4  -2   1       11.60       11.95      0.85 o 
  -3  -2   1      566.23      541.90      3.93 o 
  -2  -2   1      446.17      383.40      2.74 o 
  -1  -2   1      712.08      607.86      7.10 o 
   0  -2   1        4.51        4.98      0.95 o 
   1  -2   1     1185.33     1153.15      6.65 o 
   2  -2   1      161.50      136.99      1.39 o 
   3  -2   1      242.38      246.03      2.17 o 
   4  -2   1     1058.00     1129.90      4.91 o 
   5  -2   1      313.50      342.71      3.62 o 
   6  -2   1        1.57        1.90      0.67 o 
   7  -2   1       28.21       21.85      1.49 o 
   8  -2   1      126.86      122.07      5.83 o 
   9  -2   1       21.82       15.29      2.37 o 
  -9  -1   1       14.68       15.88      1.02 o 
  -8  -1   1       34.12       32.37      1.24 o 
  -7  -1   1       56.55       55.94      1.38 o 
  -6  -1   1       16.16       15.71      0.94 o 
  -5  -1   1       13.19        7.07      0.82 o 
  -4  -1   1       43.55       38.06      0.90 o 
  -3  -1   1      318.37      316.99      1.85 o 
  -1  -1   1      648.18      623.86      4.14 o 
   0  -1   1       13.89       15.01      0.66 o 
   2  -1   1     1144.02     1098.57      6.60 o 
   3  -1   1      128.56      132.90      1.34 o 
   4  -1   1       51.91       37.00      2.03 o 
   5  -1   1      193.58      196.90      2.33 o 
   6  -1   1        1.81        5.07      0.68 o 
   7  -1   1       45.93       39.01      1.21 o 
   8  -1   1       26.48       22.26      1.55 o 
   9  -1   1       43.57       43.81      3.31 o 
  -9   0   1       61.80       57.62      2.51 o 
  -8   0   1       16.36       11.47      0.95 o 
  -7   0   1        5.11        5.18      0.62 o 
  -6   0   1       95.67       90.21      1.91 o 
  -5   0   1     1584.89     1679.87      5.92 o 
  -4   0   1      943.01     1009.08      4.28 o 
  -3   0   1     1163.70     1208.15      5.05 o 
  -2   0   1       27.08       27.65      1.90 o 
   1   0   1      454.61      400.93      1.75 o 
   2   0   1      128.51      112.38      1.90 o 
   3   0   1      720.60      731.48      3.03 o 
   4   0   1      421.56      484.12      3.24 o 
   5   0   1      319.97      327.66      2.61 o 
   6   0   1       62.95       60.63      1.42 o 
   7   0   1        0.82        1.10      0.62 o 
   8   0   1        4.29        3.23      0.64 o 
   9   0   1        9.57        9.62      1.09 o 
  -9   1   1       10.71       12.49      1.60 o 
  -8   1   1       22.59       25.78      1.19 o 
  -7   1   1       16.22       15.51      0.91 o 
  -6   1   1      178.64      182.78      2.46 o 
  -5   1   1      111.97      104.62      1.68 o 
  -4   1   1      712.30      773.05      4.07 o 
  -3   1   1      507.84      515.40      3.56 o 
  -1   1   1     1976.97     1806.60      7.32 o 
   1   1   1      191.53      170.64      2.35 o 
   3   1   1       72.96       59.70      1.37 o 
   4   1   1      414.26      421.70      2.57 o 
   5   1   1        0.02        0.18      0.45 o 
   6   1   1       83.49       78.42      1.68 o 
   7   1   1       84.20       81.73      1.79 o 
   8   1   1      145.78      149.38      3.13 o 
   9   1   1        0.69        0.74      0.37 o 
  -8   2   1        0.04        0.53      0.55 o 
  -7   2   1      110.36      106.95      2.27 o 
  -6   2   1       30.90       27.46      1.66 o 
  -5   2   1      548.04      603.71      3.67 o 
  -4   2   1       81.51       70.43      1.36 o 
  -3   2   1      828.86      897.41      6.27 o 
  -2   2   1      230.82      223.23      2.83 o 
  -1   2   1      146.09      151.72      4.36 o 
   0   2   1      309.33      303.92      1.29 o 
   2   2   1      884.70      836.86      4.11 o 
   3   2   1     2129.35     2160.68      8.75 o 
   4   2   1      234.82      224.16      2.27 o 
   5   2   1      506.11      507.82      2.78 o 
   6   2   1      300.27      324.41      2.76 o 
   7   2   1       15.98       14.17      0.95 o 
   8   2   1        0.18        0.41      0.47 o 
   9   2   1       45.22       43.30      1.76 o 
  -8   3   1       12.91        8.32      1.03 o 
  -7   3   1       89.08       92.59      2.28 o 
  -6   3   1        0.27        0.43      0.58 o 
  -5   3   1       60.06       65.29      1.53 o 
  -4   3   1      297.69      277.31      4.35 o 
  -3   3   1      206.90      223.30      2.62 o 
  -2   3   1      110.62       98.73      2.02 o 
  -1   3   1     3400.57     3160.55     20.11 o 
   0   3   1      687.88      618.91      3.28 o 
   1   3   1     2219.81     2086.93      8.08 o 
   2   3   1        0.01       -0.48      0.32 o 
   3   3   1      604.64      602.09      3.38 o 
   4   3   1      723.30      776.17      2.83 o 
   5   3   1      674.42      710.13      3.12 o 
   6   3   1       73.14       66.56      1.35 o 
   7   3   1      221.75      228.96      3.47 o 
   8   3   1       54.72       53.77      1.35 o 
   9   3   1       54.68       54.51      2.68 o 
  -8   4   1       10.46        9.76      1.07 o 
  -7   4   1       35.00       28.27      1.60 o 
  -6   4   1       16.79        7.15      0.94 o 
  -5   4   1       40.06       38.49      1.29 o 
  -4   4   1       30.92       29.11      1.20 o 
  -3   4   1      329.10      327.19      3.04 o 
  -2   4   1        0.66        1.20      1.39 o 
  -1   4   1     2808.46     2716.56      9.16 o 
   0   4   1     1022.36      956.40      4.47 o 
   1   4   1       99.85       89.37      1.31 o 
   2   4   1      129.00      129.23      0.92 o 
   3   4   1       66.50       55.42      0.88 o 
   4   4   1      457.53      473.50      2.54 o 
   5   4   1       78.46       69.07      1.37 o 
   6   4   1      431.13      454.00      3.47 o 
   7   4   1      152.71      159.78      2.38 o 
   8   4   1        2.41        1.92      1.31 o 
   9   4   1        2.74        2.02      0.55 o 
  -8   5   1        4.74        4.37      1.81 o 
  -7   5   1        0.01        0.03      0.66 o 
  -6   5   1       20.59       17.90      1.14 o 
  -5   5   1       22.76       19.98      1.85 o 
  -4   5   1       31.51       36.49      3.54 o 
  -3   5   1      358.74      406.82      3.68 o 
  -2   5   1       23.32       21.29      1.30 o 
  -1   5   1      241.54      218.93      1.86 o 
   0   5   1      223.08      214.23      1.26 o 
   1   5   1       36.01       32.51      0.55 o 
   2   5   1        3.00        2.09      0.33 o 
   3   5   1      773.89      752.98      2.21 o 
   4   5   1      614.02      679.32      6.95 o 
   5   5   1       36.34       35.66      0.97 o 
   6   5   1        3.65        3.40      0.82 o 
   7   5   1        4.33        1.93      0.61 o 
   8   5   1        0.31        0.88      0.92 o 
  -7   6   1       16.92       18.95      1.62 o 
  -6   6   1      244.15      270.39      3.86 o 
  -5   6   1       19.73       14.04      2.02 o 
  -4   6   1       96.67       92.83      2.77 o 
  -3   6   1       14.55       13.04      1.20 o 
  -2   6   1       85.32       84.37      1.50 o 
  -1   6   1       28.56       25.65      1.23 o 
   0   6   1      424.02      469.19      5.09 o 
   1   6   1      128.54      105.61      0.96 o 
   2   6   1       69.09       64.67      0.96 o 
   3   6   1      163.50      148.16      1.30 o 
   4   6   1      529.76      552.65      3.35 o 
   5   6   1      233.17      236.86      3.03 o 
   6   6   1       55.07       56.62      1.46 o 
   7   6   1        4.17        3.71      0.54 o 
   8   6   1      123.92      140.33      4.65 o 
  -7   7   1       20.77       23.59      1.84 o 
  -6   7   1       54.45       53.07      2.58 o 
  -5   7   1      121.17      121.56      3.63 o 
  -4   7   1       33.75       34.26      2.03 o 
  -3   7   1      124.55      130.24      3.19 o 
  -2   7   1       56.10       59.69      1.44 o 
  -1   7   1       45.20       31.04      1.10 o 
   0   7   1      884.25      969.44      8.03 o 
   1   7   1      420.39      452.63      2.23 o 
   2   7   1      132.09      104.82      1.26 o 
   3   7   1       28.51       26.88      0.97 o 
   4   7   1       12.11       12.59      0.56 o 
   5   7   1      288.88      292.70      3.34 o 
   6   7   1       68.80       64.84      1.08 o 
   7   7   1        2.53        2.03      0.41 o 
   8   7   1        7.32        5.89      0.79 o 
  -7   8   1        6.54        3.71      1.28 o 
  -6   8   1        0.95        1.54      1.09 o 
  -5   8   1        7.29        6.66      1.39 o 
  -4   8   1      104.16      103.29      4.18 o 
  -3   8   1        3.61        5.17      0.76 o 
  -2   8   1        0.07       -0.52      0.66 o 
  -1   8   1       52.05       50.52      3.14 o 
   0   8   1       19.05       14.89      0.86 o 
   1   8   1      223.11      215.43      1.69 o 
   2   8   1      150.62      154.01      1.70 o 
   3   8   1       11.76       10.74      1.01 o 
   4   8   1        0.35        0.19      0.21 o 
   5   8   1      563.65      592.94      3.45 o 
   6   8   1       92.54       86.31      2.25 o 
   7   8   1        6.12        4.36      1.17 o 
   8   8   1        1.03        0.79      0.87 o 
  -6   9   1        2.30        1.11      0.98 o 
  -5   9   1       18.52       18.52      1.14 o 
  -4   9   1      245.97      263.59      3.96 o 
  -3   9   1      279.85      281.46      6.61 o 
  -2   9   1       39.70       41.71      1.68 o 
  -1   9   1       92.13       88.98      2.12 o 
   0   9   1       12.13       16.08      1.98 o 
   1   9   1        3.35        5.10      0.52 o 
   2   9   1      130.15      130.45      1.86 o 
   3   9   1      502.65      548.49      5.78 o 
   4   9   1        6.38        4.81      0.33 o 
   5   9   1      151.50      163.10      2.56 o 
   6   9   1       27.70       28.56      1.66 o 
   7   9   1      129.96      151.12      3.84 o 
  -5  10   1       49.08       46.96      2.42 o 
  -4  10   1       69.42       79.35      7.05 o 
  -3  10   1       40.11       39.06      2.16 o 
  -2  10   1      203.10      213.47      4.96 o 
  -1  10   1      116.29      121.69      2.10 o 
   0  10   1        2.51        3.11      0.57 o 
   1  10   1      377.20      401.97      3.91 o 
   2  10   1      203.20      204.65      2.33 o 
   3  10   1        0.08        0.40      0.29 o 
   4  10   1      100.82      105.97      2.14 o 
   5  10   1       10.47       10.24      1.51 o 
   6  10   1       62.04       61.74      2.17 o 
   7  10   1       28.24       25.23      1.89 o 
  -4  11   1       18.09       16.82      1.50 o 
  -3  11   1        0.38        0.23      0.56 o 
  -2  11   1      150.81      157.26      3.88 o 
  -1  11   1        6.87        8.41      1.11 o 
   0  11   1        6.03        5.57      0.64 o 
   1  11   1       34.41       28.96      4.47 o 
   2  11   1       88.64       89.87      1.67 o 
   3  11   1       19.48       20.27      0.95 o 
   4  11   1       10.53        9.18      0.68 o 
   5  11   1        4.32        4.27      0.87 o 
   6  11   1        5.40        7.03      0.85 o 
  -3  12   1       64.24       63.81      2.84 o 
  -2  12   1       57.63       63.40      2.57 o 
  -1  12   1        1.30        1.04      0.40 o 
   0  12   1       46.43       46.21      1.35 o 
   1  12   1        3.71        3.81      0.55 o 
   2  12   1       11.15       10.81      1.35 o 
   3  12   1       36.85       36.96      1.27 o 
   4  12   1       56.82       55.05      1.92 o 
   5  12   1        2.03        0.85      0.27 o 
  -2  13   1        4.42        3.45      1.39 o 
  -1  13   1       24.18       24.11      1.10 o 
   0  13   1       63.36       64.39      1.46 o 
   1  13   1        7.90        9.56      0.67 o 
   2  13   1        0.01       -0.06      0.22 o 
   3  13   1       54.33       55.42      1.36 o 
  -3 -12   2       32.98       30.36      4.15 o 
  -2 -12   2        0.69        1.96      0.91 o 
  -1 -12   2        1.98        2.70      0.87 o 
   0 -12   2        1.62        1.89      0.87 o 
   1 -12   2      171.50      178.56      4.36 o 
   2 -12   2       85.14      100.01      6.28 o 
  -4 -11   2       83.93       88.89      2.38 o 
  -3 -11   2        2.15        1.73      0.89 o 
  -2 -11   2        2.78        2.22      0.82 o 
  -1 -11   2       21.10       16.30      1.39 o 
   0 -11   2      169.20      169.41      4.41 o 
   1 -11   2       14.97       10.24      1.53 o 
   2 -11   2       28.05       26.89      2.36 o 
   3 -11   2        8.86        6.94      0.95 o 
  -5 -10   2       10.52        7.64      0.72 o 
  -4 -10   2       21.60       16.06      1.74 o 
  -3 -10   2      338.17      385.23      7.66 o 
  -2 -10   2       16.23       15.25      2.93 o 
  -1 -10   2      398.85      455.48      5.83 o 
   0 -10   2        2.26        3.93      1.14 o 
   1 -10   2       26.66       32.07      1.10 o 
   2 -10   2       14.32       14.54      1.44 o 
   3 -10   2        7.85        7.57      1.69 o 
   4 -10   2        0.16       -0.13      0.48 o 
   5 -10   2        0.28        1.02      0.58 o 
  -6  -9   2       24.11       25.57      1.30 o 
  -5  -9   2        0.75       -0.03      0.28 o 
  -4  -9   2       74.78       74.72      2.32 o 
  -3  -9   2      560.97      595.88      3.14 o 
  -2  -9   2      540.40      606.64      7.01 o 
  -1  -9   2       26.51       20.34      3.80 o 
   0  -9   2      282.15      307.05      5.23 o 
   1  -9   2       66.42       67.68      2.59 o 
   2  -9   2      130.01      125.85      2.12 o 
   3  -9   2        0.01       -0.03      0.41 o 
   4  -9   2        0.04        0.50      0.35 o 
   5  -9   2        3.14        3.39      1.60 o 
  -7  -8   2        2.54        2.57      0.39 o 
  -6  -8   2       39.70       30.77      1.37 o 
  -5  -8   2      157.12      156.98      1.77 o 
  -4  -8   2      109.51      121.04      1.81 o 
  -3  -8   2      345.23      367.42      3.82 o 
  -2  -8   2      132.27      143.78      1.48 o 
  -1  -8   2      429.71      445.69      7.51 o 
   0  -8   2       12.04       12.49      2.51 o 
   1  -8   2        5.76        3.71      0.54 o 
   2  -8   2       54.43       57.30      2.09 o 
   3  -8   2      301.41      320.46      5.57 o 
   4  -8   2        4.22        3.24      0.87 o 
   5  -8   2       44.58       41.39      3.83 o 
   6  -8   2       10.42        6.71      1.47 o 
  -7  -7   2       13.11       19.24      2.22 o 
  -6  -7   2        1.98        1.05      0.45 o 
  -5  -7   2       26.02       23.54      0.73 o 
  -4  -7   2      513.71      518.63      7.92 o 
  -3  -7   2       19.01       16.07      1.36 o 
  -2  -7   2        9.58       12.41      2.14 o 
  -1  -7   2      422.10      441.57      5.34 o 
   0  -7   2       16.34       15.35      0.75 o 
   1  -7   2       18.86       20.17      0.77 o 
   2  -7   2      631.39      676.70      6.90 o 
   3  -7   2      209.65      200.70      3.54 o 
   4  -7   2       30.45       25.77      3.47 o 
   5  -7   2        3.35        1.22      0.56 o 
   6  -7   2      192.66      203.75     13.29 o 
   7  -7   2        7.25        7.64      1.03 o 
  -8  -6   2        4.71        5.26      0.75 o 
  -7  -6   2       31.33       36.10      1.78 o 
  -6  -6   2        0.58        0.55      0.58 o 
  -5  -6   2      124.20      137.01      2.09 o 
  -4  -6   2        0.03        0.10      0.96 o 
  -3  -6   2        4.66        1.25      0.38 o 
  -2  -6   2        2.16        1.39      0.31 o 
  -1  -6   2       32.07       23.33      3.14 o 
   0  -6   2       49.29       51.93      0.51 o 
   1  -6   2      193.70      198.78      1.35 o 
   2  -6   2       85.19       97.47      1.47 o 
   3  -6   2      643.07      683.28      5.54 o 
   4  -6   2     1114.08     1184.23      8.95 o 
   5  -6   2       33.92       32.40      4.40 o 
   6  -6   2      230.35      254.50      5.93 o 
   7  -6   2       80.78       89.58      4.42 o 
  -8  -5   2       22.01       20.85      1.59 o 
  -7  -5   2       47.11       44.45      1.45 o 
  -6  -5   2       96.76       94.29      2.56 o 
  -5  -5   2      117.98      116.09      1.86 o 
  -4  -5   2      199.16      194.47      2.26 o 
  -3  -5   2       10.53        8.42      0.67 o 
  -2  -5   2       86.48       87.33      1.13 o 
  -1  -5   2     1030.91     1097.30      6.63 o 
   0  -5   2        5.55        6.36      0.89 o 
   1  -5   2      543.26      632.18      2.24 o 
   2  -5   2      198.73      220.15      2.11 o 
   3  -5   2      160.06      153.11      1.81 o 
   4  -5   2      101.15      108.80      2.67 o 
   5  -5   2      109.11      113.83      2.82 o 
   6  -5   2        2.71        0.32      1.61 o 
   7  -5   2      235.54      245.97      3.88 o 
   8  -5   2       11.34       10.38      1.17 o 
  -8  -4   2      113.42      124.41      4.46 o 
  -7  -4   2        6.42        5.25      0.91 o 
  -6  -4   2        0.19       -0.38      0.50 o 
  -5  -4   2      159.53      148.94      2.16 o 
  -4  -4   2       74.77       66.20      1.64 o 
  -3  -4   2        9.34        5.38      0.69 o 
  -2  -4   2      554.64      536.56      4.93 o 
  -1  -4   2        0.00       -0.23      0.15 o 
   0  -4   2        4.82        2.69      0.46 o 
   1  -4   2        1.84        5.37      0.60 o 
   2  -4   2        3.17        2.21      0.38 o 
   3  -4   2      364.28      410.08      3.84 o 
   4  -4   2       19.71       17.38      0.91 o 
   5  -4   2       61.10       58.47      5.77 o 
   6  -4   2      254.66      270.50      4.97 o 
   7  -4   2        2.64        1.57      0.66 o 
   8  -4   2        3.09        3.20      0.73 o 
  -8  -3   2       33.63       30.21      1.57 o 
  -7  -3   2        0.48        0.46      0.70 o 
  -6  -3   2       42.82       41.51      2.33 o 
  -5  -3   2       57.79       64.85      1.73 o 
  -4  -3   2      119.96      127.20      1.71 o 
  -3  -3   2      411.45      419.94      2.86 o 
  -2  -3   2     1202.45     1275.19     10.30 o 
  -1  -3   2      220.84      206.84      1.21 o 
   0  -3   2      458.61      454.78      3.31 o 
   1  -3   2        4.38        5.15      0.68 o 
   2  -3   2        1.43        0.57      0.64 o 
   3  -3   2        0.79        0.50      0.74 o 
   4  -3   2        8.03        2.81      0.44 o 
   5  -3   2       40.22       40.55      2.84 o 
   6  -3   2      155.53      148.40      4.83 o 
   7  -3   2       44.84       45.91      3.00 o 
   8  -3   2       24.40       25.48      2.13 o 
  -8  -2   2       82.90       90.08      2.87 o 
  -7  -2   2       11.19       10.09      1.07 o 
  -6  -2   2      271.52      288.04      6.58 o 
  -5  -2   2      123.69      134.79      2.69 o 
  -4  -2   2     1122.37     1145.35      5.77 o 
  -3  -2   2       86.93      106.94      1.54 o 
  -2  -2   2      127.88      116.45      1.91 o 
  -1  -2   2        5.38        1.16      0.63 o 
   0  -2   2      307.22      339.74      3.23 o 
   1  -2   2        7.73        6.24      0.42 o 
   2  -2   2      196.81      201.83      1.81 o 
   3  -2   2       79.53       79.65      1.40 o 
   4  -2   2      168.49      180.01      1.86 o 
   5  -2   2      116.66      129.16      2.12 o 
   6  -2   2       14.97       15.27      2.20 o 
   7  -2   2       21.70       12.90      1.26 o 
   8  -2   2       33.02       30.58      2.93 o 
  -9  -1   2       15.78       15.80      1.53 o 
  -8  -1   2       17.32       17.34      2.27 o 
  -7  -1   2       16.74       16.87      0.80 o 
  -6  -1   2     1114.31     1192.23      8.04 o 
  -5  -1   2      291.62      309.74      2.76 o 
  -4  -1   2        5.08        6.77      0.61 o 
  -3  -1   2       60.47       60.52      1.41 o 
  -2  -1   2      505.63      475.20      5.07 o 
   1  -1   2      561.41      523.43      2.18 o 
   2  -1   2        3.67        0.51      0.46 o 
   3  -1   2     1734.35     1768.21      7.48 o 
   4  -1   2      268.64      274.00      2.33 o 
   5  -1   2       15.17       17.18      1.07 o 
   6  -1   2       50.26       53.71      1.90 o 
   7  -1   2      285.02      298.53      3.64 o 
   8  -1   2      134.14      127.84      3.51 o 
   9  -1   2       20.78       19.06      2.94 o 
  -9   0   2        3.90        1.61      0.80 o 
  -8   0   2        4.43        2.04      0.58 o 
  -7   0   2      193.70      207.90      2.52 o 
  -6   0   2      856.40      924.96      5.60 o 
  -5   0   2       12.29       13.02      1.10 o 
  -4   0   2      565.70      601.04      3.29 o 
  -3   0   2      385.97      378.17      5.09 o 
  -2   0   2     2294.66     2177.58     22.02 o 
   1   0   2     1123.26     1028.15      3.35 o 
   2   0   2       14.98       14.97      0.79 o 
   3   0   2       87.87       79.66      1.06 o 
   4   0   2       66.83       47.79      1.10 o 
   5   0   2      448.87      493.96      3.33 o 
   6   0   2       18.82       14.40      0.93 o 
   7   0   2        3.13        1.82      0.36 o 
   8   0   2       50.72       55.31      1.96 o 
   9   0   2        3.16        3.26      0.63 o 
  -8   1   2       28.52       30.17      1.51 o 
  -7   1   2      467.05      524.23      4.06 o 
  -6   1   2      121.82      119.08      2.23 o 
  -5   1   2       24.27       20.81      1.02 o 
  -4   1   2      627.38      680.00      4.37 o 
  -3   1   2      204.26      205.35      2.71 o 
  -2   1   2      182.11      157.00      2.82 o 
  -1   1   2       66.95       72.83      2.75 o 
   1   1   2     3015.12     2749.36     15.38 o 
   2   1   2       61.62       51.50      1.77 o 
   3   1   2     1704.50     1747.04      8.99 o 
   4   1   2      113.53      127.98      1.57 o 
   5   1   2       99.64      102.34      1.39 o 
   6   1   2       44.42       38.77      1.32 o 
   7   1   2       18.74       19.31      0.96 o 
   8   1   2        1.52        0.10      0.49 o 
   9   1   2        0.34        1.04      0.38 o 
  -8   2   2       20.35       17.90      1.75 o 
  -7   2   2       61.58       59.09      1.82 o 
  -6   2   2       74.82       86.10      1.75 o 
  -5   2   2       52.37       63.10      2.03 o 
  -4   2   2     1453.07     1525.20      8.95 o 
  -3   2   2      600.22      612.63      8.99 o 
  -2   2   2      936.95      888.03      7.73 o 
   1   2   2      884.54      820.09      4.29 o 
   2   2   2     2096.76     1999.61     12.04 o 
   3   2   2      161.93      148.75      1.27 o 
   4   2   2      721.79      809.78      5.05 o 
   5   2   2       29.64       33.37      0.82 o 
   6   2   2       12.23       10.90      0.63 o 
   7   2   2       29.32       27.36      1.09 o 
   8   2   2        0.33       -0.38      0.43 o 
   9   2   2       28.75       31.92      1.38 o 
  -8   3   2        7.85        7.90      1.01 o 
  -7   3   2        6.69        5.07      0.75 o 
  -6   3   2       13.64        8.21      0.78 o 
  -5   3   2      669.44      714.78      4.45 o 
  -4   3   2       85.27       99.76      1.97 o 
  -3   3   2      113.09      102.83      1.72 o 
  -2   3   2      308.03      264.64      2.91 o 
  -1   3   2       48.13       46.86      1.09 o 
   2   3   2      710.17      673.84      7.84 o 
   3   3   2       59.89       55.20      0.70 o 
   4   3   2      237.34      217.80      1.66 o 
   5   3   2        0.87        0.61      0.39 o 
   6   3   2       44.79       45.52      1.11 o 
   7   3   2      207.95      217.87      2.79 o 
   8   3   2       16.95       18.35      0.98 o 
   9   3   2        2.35        1.28      0.40 o 
  -8   4   2        6.08        1.46      0.40 o 
  -7   4   2      141.51      137.55      3.80 o 
  -6   4   2       70.36       55.18      4.07 o 
  -5   4   2       39.06       50.26      2.01 o 
  -4   4   2        0.05       -0.46      0.71 o 
  -3   4   2      106.79       88.95      1.70 o 
  -2   4   2      757.71      785.14     10.00 o 
  -1   4   2     2113.66     2142.49      7.62 o 
   0   4   2      960.24      901.47      3.57 o 
   1   4   2      235.75      220.42      2.04 o 
   2   4   2        7.71        7.21      0.62 o 
   3   4   2      975.97      947.54      4.92 o 
   4   4   2      212.18      219.37      1.73 o 
   5   4   2      181.26      192.74      1.44 o 
   6   4   2       22.67       20.12      0.89 o 
   7   4   2        8.78       10.57      0.63 o 
   8   4   2        8.24        8.04      0.78 o 
   9   4   2       18.05       13.25      1.20 o 
  -8   5   2       47.35       52.35      2.01 o 
  -7   5   2        3.07        1.88      0.77 o 
  -6   5   2      151.11      146.05      3.58 o 
  -5   5   2       15.06       15.96      1.24 o 
  -4   5   2      362.03      405.14      4.34 o 
  -3   5   2       79.64       89.15      2.64 o 
  -2   5   2       33.73       31.00      1.08 o 
  -1   5   2     2502.91     2472.65     11.40 o 
   0   5   2      735.85      736.28      3.13 o 
   1   5   2      258.55      227.81      1.87 o 
   2   5   2       76.23       75.10      2.85 o 
   3   5   2      986.19     1058.08      5.96 o 
   4   5   2       23.42       12.59      0.66 o 
   5   5   2      130.08      140.38      1.37 o 
   6   5   2      250.89      286.45      2.42 o 
   7   5   2       99.56      111.82      2.86 o 
   8   5   2       46.50       49.48      2.45 o 
   9   5   2       26.63       31.64      1.78 o 
  -7   6   2        1.35        1.31      1.43 o 
  -6   6   2       19.41       18.79      1.61 o 
  -5   6   2        7.88        4.31      1.53 o 
  -4   6   2      147.98      161.45      3.07 o 
  -3   6   2       49.60       47.48      1.56 o 
  -2   6   2      831.53      888.13      4.49 o 
  -1   6   2     2307.14     2496.49     16.09 o 
   0   6   2     2543.76     2577.51     10.10 o 
   1   6   2      943.23     1007.30      4.36 o 
   2   6   2       12.58       12.89      0.52 o 
   3   6   2      605.52      655.77      4.00 o 
   4   6   2       26.04       22.13      1.12 o 
   5   6   2        6.31        5.24      0.71 o 
   6   6   2      149.12      143.75      1.79 o 
   7   6   2       38.28       33.88      1.30 o 
   8   6   2      139.25      152.39      2.57 o 
  -7   7   2       18.80       16.04      1.85 o 
  -6   7   2        1.17        1.29      0.75 o 
  -5   7   2      208.59      213.12      6.00 o 
  -4   7   2      478.59      511.35      7.93 o 
  -3   7   2      497.12      524.57      4.02 o 
  -2   7   2        4.20        1.83      0.40 o 
  -1   7   2      227.13      233.88      2.04 o 
   0   7   2       61.37       67.37      1.05 o 
   1   7   2        0.12        0.43      0.22 o 
   2   7   2      419.69      443.97      5.50 o 
   3   7   2       68.45       66.10      0.91 o 
   4   7   2      601.80      643.12      4.79 o 
   5   7   2      833.49      944.95      6.27 o 
   6   7   2      166.18      166.00      4.82 o 
   7   7   2        2.69        1.72      0.26 o 
   8   7   2       13.21       13.72      2.15 o 
  -7   8   2        0.18        0.82      1.13 o 
  -6   8   2       43.70       39.44      2.51 o 
  -5   8   2        2.71        1.88      1.11 o 
  -4   8   2      193.75      209.13      3.83 o 
  -3   8   2      107.34      100.27      2.85 o 
  -1   8   2       41.21       42.61      3.02 o 
   0   8   2       41.76       41.89      1.08 o 
   1   8   2       54.82       47.13      0.96 o 
   2   8   2        0.09       -0.24      0.32 o 
   3   8   2      447.56      467.38      1.95 o 
   4   8   2        0.06        0.13      0.48 o 
   5   8   2       65.72       58.07      2.19 o 
   6   8   2       48.25       44.41      1.48 o 
   7   8   2       61.55       57.57      1.85 o 
   8   8   2       10.52        9.42      2.30 o 
  -6   9   2        0.12        0.62      0.66 o 
  -5   9   2        3.03        1.58      0.52 o 
  -4   9   2        0.82       -0.41      0.58 o 
  -3   9   2      198.83      215.89      4.01 o 
  -2   9   2       91.67       96.51      5.02 o 
  -1   9   2       71.99       67.93      1.77 o 
   0   9   2       30.11       29.47      1.28 o 
   1   9   2        1.01        0.82      0.58 o 
   2   9   2      295.72      264.55      1.99 o 
   3   9   2      136.31      139.74      1.40 o 
   4   9   2       18.12       19.08      1.20 o 
   5   9   2        0.21       -0.27      0.49 o 
   6   9   2       55.93       57.59      1.82 o 
   7   9   2       15.65       17.21      1.56 o 
  -5  10   2        7.73        5.59      0.92 o 
  -4  10   2      186.89      205.80      3.73 o 
  -3  10   2       35.86       30.85      2.52 o 
  -2  10   2       18.94       18.66      1.14 o 
  -1  10   2        7.28        5.64      0.70 o 
   0  10   2        6.62        6.18      0.84 o 
   1  10   2      126.90      114.87      1.40 o 
   2  10   2       15.21       19.89      1.24 o 
   3  10   2        0.47        0.47      0.23 o 
   4  10   2       10.61        3.55      0.59 o 
   5  10   2       46.09       51.60      1.65 o 
   6  10   2        7.20        6.37      0.78 o 
   7  10   2      227.62      255.21      4.07 o 
  -5  11   2        0.01        0.06      0.30 o 
  -4  11   2       71.97       80.15      3.60 o 
  -3  11   2      216.64      228.39      4.81 o 
  -2  11   2        2.65        3.69      1.04 o 
  -1  11   2      109.98      109.68      2.87 o 
   0  11   2      123.48      133.95      2.70 o 
   1  11   2        6.10        2.10      0.70 o 
   2  11   2        1.71        1.32      0.31 o 
   3  11   2        1.77        0.62      0.24 o 
   4  11   2      448.07      488.93     12.49 o 
   5  11   2       29.13       30.36      2.25 o 
   6  11   2        8.76        9.76      0.95 o 
  -4  12   2       16.15       10.65      2.11 o 
  -3  12   2        9.79        8.69      1.13 o 
  -2  12   2        0.98        0.37      0.31 o 
  -1  12   2       50.36       42.16      1.84 o 
   0  12   2       76.41       69.71      2.16 o 
   1  12   2        0.03        0.42      0.35 o 
   2  12   2        2.74        2.30      0.59 o 
   3  12   2       89.74       95.08      1.60 o 
   4  12   2       26.24       22.95      1.55 o 
   5  12   2        6.47        5.20      0.63 o 
  -2  13   2       18.24       15.98      1.48 o 
  -1  13   2       14.12        9.80      1.46 o 
   0  13   2       79.25       66.22      3.45 o 
   1  13   2        0.00        0.06      0.46 o 
   2  13   2       20.25       18.52      1.06 o 
   3  13   2        0.32        0.25      0.34 o 
   4  13   2       15.59       16.67      1.30 o 
   0  14   2       26.37       28.11      1.19 o 
   1  14   2        3.95        2.60      0.44 o 
  -2 -12   3        3.50        4.16      1.00 o 
  -1 -12   3        3.26        1.00      0.51 o 
   0 -12   3        6.33        8.46      1.19 o 
   1 -12   3      142.25      176.64      5.02 o 
  -4 -11   3       28.21       15.25      2.89 o 
  -3 -11   3       95.05       96.60      3.36 o 
  -2 -11   3        1.15        0.87      0.48 o 
  -1 -11   3        1.80        1.57      0.53 o 
   0 -11   3        7.99        6.87      1.93 o 
   1 -11   3      174.75      191.55      4.52 o 
   2 -11   3       73.87       69.78      3.03 o 
   3 -11   3       30.76       31.31      1.84 o 
  -5 -10   3       12.27       10.65      0.92 o 
  -4 -10   3       31.17       23.22      1.35 o 
  -3 -10   3       26.10       28.32      4.16 o 
  -2 -10   3       12.30       10.49      1.97 o 
  -1 -10   3       23.14       22.79      5.28 o 
   0 -10   3      260.60      258.10      8.08 o 
   1 -10   3        0.41        1.03      0.57 o 
   2 -10   3       15.10       18.55      3.32 o 
   3 -10   3       16.91       17.66      1.44 o 
   4 -10   3        3.07        1.67      0.46 o 
  -6  -9   3       73.72       79.61      1.81 o 
  -5  -9   3       63.67       68.21      1.24 o 
  -4  -9   3        0.04        0.22      0.17 o 
  -3  -9   3      698.52      760.63      8.68 o 
  -2  -9   3       56.88       54.61      2.38 o 
  -1  -9   3        0.10        1.35      0.75 o 
   0  -9   3       90.33       92.43      3.30 o 
   1  -9   3      671.99      745.74     10.42 o 
   2  -9   3       50.73       39.66      2.23 o 
   3  -9   3       16.77       14.48      1.10 o 
   4  -9   3        3.72        3.51      0.85 o 
   5  -9   3       25.41       30.90      2.33 o 
  -6  -8   3      119.41      115.82      1.73 o 
  -5  -8   3       12.30       13.83      0.84 o 
  -4  -8   3       17.00       11.19      0.78 o 
  -3  -8   3        2.84        2.99      0.40 o 
  -2  -8   3      134.79      135.23      3.11 o 
  -1  -8   3        0.01       -0.24      0.76 o 
   0  -8   3      485.84      547.42      7.48 o 
   1  -8   3      169.75      180.81      1.68 o 
   2  -8   3        4.78        8.51      0.87 o 
   3  -8   3        0.15        0.41      0.44 o 
   4  -8   3      108.59      115.72      7.26 o 
   5  -8   3        1.18        0.60      1.02 o 
   6  -8   3       35.48       35.32      2.70 o 
  -7  -7   3       26.14       30.36      1.20 o 
  -6  -7   3       54.65       56.34      1.85 o 
  -5  -7   3        2.17        3.28      0.60 o 
  -4  -7   3       10.52        6.08      1.06 o 
  -3  -7   3        0.09        0.10      0.29 o 
  -2  -7   3       20.82       16.87      3.67 o 
  -1  -7   3       70.01       64.79      2.19 o 
   0  -7   3       20.53       23.43      4.59 o 
   1  -7   3      168.75      163.44      1.31 o 
   2  -7   3       16.54       14.84      1.96 o 
   3  -7   3        2.75        2.33      0.68 o 
   4  -7   3      607.45      618.49      7.59 o 
   5  -7   3       94.44       67.24     15.62 o 
   6  -7   3       14.64       12.08      1.99 o 
   7  -7   3       26.53       25.74      2.32 o 
  -7  -6   3       13.74       13.73      1.58 o 
  -6  -6   3       13.34       14.40      0.90 o 
  -5  -6   3        1.57        0.25      0.40 o 
  -4  -6   3       79.18       80.95      3.03 o 
  -3  -6   3       69.85       53.00      1.13 o 
  -2  -6   3      564.95      571.94      2.36 o 
  -1  -6   3     1093.73     1161.52      8.92 o 
   0  -6   3      280.08      277.08      3.95 o 
   1  -6   3       82.38       84.13      0.78 o 
   2  -6   3      212.65      251.61      2.21 o 
   3  -6   3       44.71       41.88      1.78 o 
   4  -6   3        0.03        0.29      0.73 o 
   5  -6   3        0.79        0.23      0.38 o 
   6  -6   3       15.64       16.59      2.17 o 
   7  -6   3       59.77       62.40      7.91 o 
  -8  -5   3       11.81        9.89      0.95 o 
  -7  -5   3        2.29        1.69      0.56 o 
  -6  -5   3       37.74       35.37      1.69 o 
  -5  -5   3        1.55        0.69      0.51 o 
  -4  -5   3        7.73        9.59      0.71 o 
  -3  -5   3       64.56       58.59      1.68 o 
  -2  -5   3       13.41       13.21      1.20 o 
  -1  -5   3       78.61       64.44      1.84 o 
   0  -5   3      338.79      387.14      4.53 o 
   1  -5   3       28.04       31.02      2.96 o 
   2  -5   3       79.68       75.81      1.44 o 
   3  -5   3        9.83       16.63      1.25 o 
   4  -5   3      264.65      268.94      3.75 o 
   5  -5   3       86.91       78.81      3.71 o 
   6  -5   3       45.60       45.45      3.13 o 
   7  -5   3        2.21        1.34      0.83 o 
  -8  -4   3        2.55        0.98      0.78 o 
  -7  -4   3      167.85      185.15      5.18 o 
  -6  -4   3       44.07       37.52      1.30 o 
  -5  -4   3        9.80        7.25      0.87 o 
  -4  -4   3        4.49        3.40      0.52 o 
  -3  -4   3      357.86      408.51      4.00 o 
  -2  -4   3      270.11      305.66      2.76 o 
  -1  -4   3       70.28       67.60      1.72 o 
   0  -4   3      221.88      210.60      3.39 o 
   1  -4   3     3746.59     4009.74     17.63 o 
   2  -4   3      495.29      520.78      3.70 o 
   3  -4   3      168.87      156.35      2.50 o 
   4  -4   3      144.49      150.73      2.91 o 
   5  -4   3      511.61      549.97      5.42 o 
   6  -4   3       15.99       20.22      2.56 o 
   7  -4   3      243.98      279.37      5.42 o 
   8  -4   3        2.86        2.02      0.59 o 
  -8  -3   3        9.25        6.93      1.27 o 
  -7  -3   3        1.39        0.79      0.61 o 
  -6  -3   3      440.64      492.66      4.66 o 
  -5  -3   3        0.20       -0.29      0.60 o 
  -4  -3   3       12.29        9.74      0.68 o 
  -3  -3   3        0.47       -0.87      0.62 o 
  -2  -3   3       45.40       44.53      1.16 o 
  -1  -3   3        5.62        5.45      0.53 o 
   0  -3   3      285.42      310.90      3.32 o 
   1  -3   3      513.72      529.41      3.11 o 
   2  -3   3     1045.72     1143.89      7.35 o 
   3  -3   3      350.29      332.67      3.25 o 
   4  -3   3        5.78        8.05      0.61 o 
   5  -3   3      172.27      169.00      4.23 o 
   6  -3   3       17.83       19.02      1.53 o 
   7  -3   3        1.27        0.67      0.96 o 
   8  -3   3       25.21       24.02      2.81 o 
  -8  -2   3       16.69       17.37      1.97 o 
  -7  -2   3        0.01       -0.03      0.99 o 
  -6  -2   3      169.39      177.15      3.99 o 
  -5  -2   3        0.82        0.47      0.63 o 
  -4  -2   3       57.51       52.80      2.85 o 
  -3  -2   3      685.97      803.82      7.57 o 
  -1  -2   3       12.02        8.59      1.22 o 
   0  -2   3     1238.29     1222.39     10.47 o 
   1  -2   3      275.82      282.61      1.30 o 
   2  -2   3      156.46      156.19      1.31 o 
   3  -2   3       97.83       91.07      1.15 o 
   4  -2   3       20.73       23.48      0.91 o 
   5  -2   3      286.05      308.09      3.17 o 
   6  -2   3      166.50      177.51      3.87 o 
   7  -2   3       11.78       12.16      1.56 o 
   8  -2   3        0.24        0.31      0.58 o 
  -8  -1   3        1.17        0.75      0.69 o 
  -7  -1   3       46.76       49.57      1.78 o 
  -6  -1   3      458.24      486.30      5.19 o 
  -5  -1   3      348.31      329.88      3.88 o 
  -4  -1   3      221.10      205.69      3.24 o 
  -3  -1   3      110.37      132.79      2.61 o 
  -1  -1   3      117.88      107.17      1.69 o 
   0  -1   3      951.29      820.29      3.68 o 
   1  -1   3      379.13      357.99      1.41 o 
   2  -1   3      595.27      609.35      2.60 o 
   3  -1   3       45.00       40.05      0.90 o 
   4  -1   3      231.87      251.75      2.00 o 
   5  -1   3       20.42       22.80      1.45 o 
   6  -1   3      106.59      112.71      3.69 o 
   7  -1   3      195.66      196.44      3.82 o 
   8  -1   3       67.71       57.56      2.80 o 
   9  -1   3        2.36        0.77      0.58 o 
  -8   0   3       62.53       58.40      2.11 o 
  -7   0   3      144.63      161.00      2.74 o 
  -6   0   3     1063.71     1225.92      9.87 o 
  -5   0   3      130.78      126.87      1.96 o 
  -4   0   3       97.75       76.50      2.06 o 
  -3   0   3       30.34       18.07      1.16 o 
  -2   0   3      619.13      583.98      5.51 o 
  -1   0   3      343.26      298.16      3.44 o 
   0   0   3        1.37        4.65      0.93 o 
   1   0   3     1075.36      972.27      3.80 o 
   2   0   3      421.47      401.19      1.98 o 
   3   0   3      550.72      534.30      2.96 o 
   4   0   3        0.04       -0.44      0.47 o 
   5   0   3      913.91     1014.38      5.63 o 
   6   0   3       12.98       12.30      1.14 o 
   7   0   3      151.80      143.72      4.35 o 
   8   0   3        2.15        1.33      0.60 o 
   9   0   3       14.11       14.84      1.54 o 
  -8   1   3        3.14        2.97      0.79 o 
  -7   1   3       73.05       68.81      2.17 o 
  -6   1   3       27.54       23.97      1.09 o 
  -5   1   3       13.95       16.48      1.11 o 
  -4   1   3       30.53       32.32      1.26 o 
  -3   1   3      127.02      129.40      1.93 o 
  -2   1   3       20.73       19.05      1.22 o 
  -1   1   3     1973.60     1851.60     15.35 o 
   0   1   3      260.08      231.95      6.49 o 
   1   1   3     2001.36     1801.49      7.74 o 
   2   1   3        2.94        1.28      0.63 o 
   3   1   3      346.44      361.60      2.24 o 
   4   1   3     1340.33     1498.55      4.57 o 
   5   1   3      353.14      368.67      4.17 o 
   6   1   3        4.36        3.98      0.48 o 
   7   1   3       32.81       29.75      1.30 o 
   8   1   3      198.44      203.07      6.30 o 
   9   1   3       16.37       20.16      3.07 o 
  -8   2   3        0.24        1.03      0.55 o 
  -7   2   3      393.68      451.58      6.70 o 
  -6   2   3        6.64        8.34      1.85 o 
  -5   2   3      302.83      296.76      3.89 o 
  -4   2   3        0.05       -0.63      0.77 o 
  -3   2   3      657.76      608.94      5.68 o 
  -2   2   3     1049.64      997.00      7.98 o 
  -1   2   3      314.79      304.80      3.08 o 
   0   2   3       24.89       33.93      2.56 o 
   2   2   3     1795.30     1749.68      9.92 o 
   3   2   3      115.28      123.83      1.05 o 
   4   2   3       11.47        6.13      0.52 o 
   5   2   3      121.97      121.10      1.98 o 
   6   2   3       23.05       18.38      1.17 o 
   7   2   3       32.71       30.49      1.05 o 
   8   2   3       33.58       30.97      1.50 o 
   9   2   3        4.23        4.73      0.76 o 
  -8   3   3       16.61       13.87      1.30 o 
  -7   3   3       79.65       78.63      2.36 o 
  -6   3   3      761.47      803.75      6.65 o 
  -5   3   3       24.44       22.01      1.53 o 
  -4   3   3       42.09       46.70      1.83 o 
  -3   3   3      573.19      613.78     15.10 o 
  -2   3   3     1436.30     1438.19      9.66 o 
  -1   3   3      380.55      334.60      2.52 o 
   0   3   3     4297.99     4128.96     17.15 o 
   1   3   3     1459.40     1385.87      5.34 o 
   2   3   3     1079.81     1056.57      5.45 o 
   3   3   3     1621.29     1694.71     12.52 o 
   4   3   3     1190.51     1288.70      4.16 o 
   5   3   3      142.32      141.80      1.44 o 
   6   3   3      118.99      120.84      1.87 o 
   7   3   3      125.35      125.10      1.97 o 
   8   3   3        6.18        5.76      0.54 o 
   9   3   3        3.37        1.58      0.50 o 
  -8   4   3       44.49       46.34      1.92 o 
  -7   4   3        0.77       -0.27      0.66 o 
  -6   4   3        0.11        0.63      0.59 o 
  -5   4   3       37.98       34.30      2.70 o 
  -4   4   3        0.07        0.52      0.67 o 
  -3   4   3     1701.15     1851.02     11.74 o 
  -2   4   3     1113.04     1153.39      6.18 o 
  -1   4   3      673.60      677.34      3.42 o 
   0   4   3     1140.65     1136.76      4.03 o 
   1   4   3      733.45      671.12      2.68 o 
   2   4   3        0.00        0.02      0.90 o 
   3   4   3      103.63       92.30      1.50 o 
   4   4   3      143.78      139.09      1.28 o 
   5   4   3        1.47        1.28      0.29 o 
   6   4   3        0.13        0.73      0.46 o 
   7   4   3       52.55       47.74      1.42 o 
   8   4   3        4.56        4.73      0.59 o 
   9   4   3        9.91       11.22      0.90 o 
  -8   5   3        0.90        0.78      1.27 o 
  -7   5   3        3.37        2.63      1.10 o 
  -6   5   3        4.44        2.04      1.57 o 
  -5   5   3        6.65        6.49      2.53 o 
  -4   5   3        0.25        0.75      0.79 o 
  -3   5   3      164.03      137.85      2.16 o 
  -2   5   3      958.11      992.09      5.64 o 
  -1   5   3     1241.01     1275.94      8.74 o 
   0   5   3       53.68       52.60      0.94 o 
   1   5   3     2616.08     2606.38      8.51 o 
   2   5   3        0.67       -0.31      0.45 o 
   3   5   3       90.48      108.94      1.75 o 
   4   5   3        0.05       -0.14      0.50 o 
   5   5   3        1.17        1.41      0.28 o 
   6   5   3       43.64       50.65      1.53 o 
   7   5   3      375.15      413.02      5.88 o 
   8   5   3       19.30       17.70      1.91 o 
   9   5   3       22.85       24.11      4.27 o 
  -7   6   3        0.68        0.91      0.57 o 
  -6   6   3      135.68      135.86      3.32 o 
  -5   6   3       73.87       63.34      2.01 o 
  -4   6   3        0.31        0.07      0.52 o 
  -3   6   3      154.92      160.83      3.00 o 
  -2   6   3      162.63      156.35      1.73 o 
  -1   6   3        4.54        4.87      0.61 o 
   0   6   3        3.52        4.95      0.48 o 
   1   6   3      473.23      486.18      3.10 o 
   2   6   3      167.07      165.26      0.88 o 
   3   6   3      355.93      337.52      2.89 o 
   4   6   3       99.12      102.43      2.78 o 
   5   6   3       99.12      105.85      2.59 o 
   6   6   3      121.36      120.83      1.41 o 
   7   6   3       88.62       99.56      2.67 o 
   8   6   3       83.48       94.87      1.63 o 
  -7   7   3       26.95       36.18      2.35 o 
  -6   7   3        0.08        0.09      0.72 o 
  -5   7   3        2.31        0.63      2.24 o 
  -4   7   3      223.95      240.43      8.72 o 
  -3   7   3      192.86      187.60      2.46 o 
  -2   7   3       57.28       54.83      1.75 o 
  -1   7   3       89.95       93.03      1.57 o 
   0   7   3        1.79        0.75      0.57 o 
   1   7   3     1363.06     1451.56      5.81 o 
   2   7   3      194.14      186.50      1.43 o 
   3   7   3        4.77        3.61      0.57 o 
   4   7   3       24.40       24.38      1.67 o 
   5   7   3       31.97       27.89      1.25 o 
   6   7   3        4.29        4.64      1.49 o 
   7   7   3       37.70       40.99      1.68 o 
   8   7   3       24.26       20.00      1.80 o 
  -7   8   3      104.43      116.79      4.60 o 
  -6   8   3       45.64       41.52      2.62 o 
  -5   8   3       24.89       21.76      1.26 o 
  -4   8   3       12.78        8.95      1.59 o 
  -3   8   3        0.07       -0.81      0.66 o 
  -1   8   3       21.89       25.79      0.96 o 
   0   8   3       12.72       12.85      0.83 o 
   1   8   3       32.95       36.55      1.42 o 
   2   8   3      164.77      162.47      1.18 o 
   3   8   3        0.07        0.27      0.38 o 
   4   8   3     1218.04     1417.11     22.52 o 
   5   8   3      332.99      337.76      4.51 o 
   6   8   3       29.71       26.00      1.22 o 
   7   8   3       13.57       15.32      1.11 o 
   8   8   3       25.63       25.57      3.26 o 
  -6   9   3       30.96       25.66      1.58 o 
  -5   9   3        0.75        1.09      0.51 o 
  -4   9   3      119.56      118.48      2.90 o 
  -3   9   3      332.72      354.09      4.46 o 
  -2   9   3       36.45       36.98      2.71 o 
  -1   9   3        9.63        7.18      1.15 o 
   0   9   3      178.72      202.56      2.41 o 
   1   9   3       89.16       85.51      1.50 o 
   2   9   3       27.26       21.63      0.89 o 
   3   9   3       52.55       43.93      0.56 o 
   4   9   3       43.06       47.54      2.10 o 
   5   9   3      578.16      652.22      5.36 o 
   6   9   3        7.67        6.65      0.75 o 
   7   9   3        1.02        1.56      0.87 o 
  -5  10   3        5.20        3.78      1.63 o 
  -4  10   3        5.91        5.44      0.97 o 
  -3  10   3       38.88       38.07      1.96 o 
  -2  10   3       78.68       67.60      2.49 o 
  -1  10   3       18.54       21.04      1.66 o 
   0  10   3      207.97      210.50      2.86 o 
   1  10   3        0.13        0.25      0.27 o 
   2  10   3      168.61      186.85      2.19 o 
   3  10   3        3.28        2.54      0.37 o 
   4  10   3      151.72      152.16      4.74 o 
   5  10   3        3.03        2.77      0.63 o 
   6  10   3       43.53       38.52      1.53 o 
   7  10   3        0.00        0.23      0.58 o 
  -5  11   3       23.25       28.15      3.02 o 
  -4  11   3        6.51        4.54      0.76 o 
  -3  11   3        0.97        0.19      1.87 o 
  -2  11   3        2.87        1.92      1.15 o 
  -1  11   3       36.29       37.92      1.78 o 
   0  11   3       41.26       44.39      1.64 o 
   1  11   3       91.38       89.49      1.66 o 
   2  11   3      196.83      187.89      2.22 o 
   3  11   3      232.52      248.71      2.39 o 
   4  11   3      456.28      518.76     26.15 o 
   5  11   3       25.22       21.97      1.54 o 
   6  11   3       29.09       28.39      2.66 o 
  -4  12   3        0.61        0.79      0.44 o 
  -3  12   3       30.71       23.97      1.44 o 
  -2  12   3       14.39       11.52      1.81 o 
  -1  12   3       48.29       39.42      3.10 o 
   0  12   3        0.09        0.36      0.46 o 
   1  12   3      107.35      104.20      3.18 o 
   2  12   3       15.81       15.66      0.80 o 
   3  12   3      327.72      361.74      4.73 o 
   4  12   3       55.45       59.97      2.12 o 
   5  12   3       60.13       58.91      2.22 o 
  -3  13   3        8.51       10.23      1.34 o 
  -2  13   3        4.93        5.76      0.81 o 
  -1  13   3        3.64        3.26      0.64 o 
   0  13   3       52.29       58.21      4.78 o 
   1  13   3       40.22       40.87      1.71 o 
   2  13   3       27.06       24.20      1.44 o 
   3  13   3        0.86        0.23      0.31 o 
   4  13   3       26.06       23.14      1.29 o 
   0  14   3       16.99       13.42      1.47 o 
   1  14   3        3.19        3.15      0.56 o 
   2  14   3       20.48       19.92      0.91 o 
  -3 -11   4       42.86       39.35      6.90 o 
  -2 -11   4       69.87       78.81      2.89 o 
  -1 -11   4        1.20        0.31      0.71 o 
   0 -11   4       39.19       35.12      5.61 o 
   2 -11   4      163.49      179.95      5.16 o 
  -4 -10   4        0.51        2.85      0.69 o 
  -3 -10   4       29.08       25.56      5.26 o 
  -2 -10   4       65.89       61.26      3.15 o 
  -1 -10   4        0.03       -0.12      0.66 o 
   0 -10   4        1.19        1.76      0.81 o 
   1 -10   4       42.49       41.87      5.67 o 
   2 -10   4       15.23       15.17      1.81 o 
   3 -10   4        0.76        0.04      0.26 o 
   4 -10   4        9.40        8.42      1.12 o 
  -5  -9   4        7.45        6.37      0.94 o 
  -4  -9   4       22.30       16.79      1.44 o 
  -3  -9   4        1.02        0.50      0.49 o 
  -2  -9   4      102.75       98.61      3.99 o 
  -1  -9   4        0.33        1.38      0.33 o 
   0  -9   4       10.52        7.05      1.42 o 
   2  -9   4       27.05       26.73      1.87 o 
   3  -9   4       56.33       56.29      4.26 o 
   4  -9   4        0.74        0.52      0.23 o 
   5  -9   4        3.22        2.40      0.85 o 
  -6  -8   4       38.95       36.95      1.32 o 
  -5  -8   4       99.31       96.36      1.80 o 
  -4  -8   4        6.34        6.26      1.11 o 
  -3  -8   4       54.02       49.51      1.94 o 
  -2  -8   4        0.34        0.45      0.33 o 
  -1  -8   4      299.28      307.07      6.31 o 
   0  -8   4      241.01      262.47      4.48 o 
   1  -8   4      100.21       84.33      2.80 o 
   2  -8   4       93.30       78.32      1.47 o 
   3  -8   4      116.31      120.78      4.02 o 
   5  -8   4       22.36       17.90      3.54 o 
   6  -8   4       25.93       25.19      2.30 o 
  -7  -7   4       28.40       28.62      1.19 o 
  -6  -7   4       22.57       16.98      1.38 o 
  -5  -7   4       32.40       30.68      1.04 o 
  -4  -7   4      106.70      100.05      1.77 o 
  -3  -7   4       16.87       16.83      0.60 o 
  -2  -7   4      255.49      273.24      6.32 o 
  -1  -7   4      254.01      255.42      5.49 o 
   0  -7   4       37.25       35.97      1.97 o 
   1  -7   4      199.00      209.33      4.72 o 
   2  -7   4       70.34       81.75      1.77 o 
   3  -7   4      182.70      188.01      4.39 o 
   4  -7   4        0.86       -0.73      0.99 o 
   5  -7   4       34.62       34.71      2.42 o 
   6  -7   4      108.12      119.40      4.02 o 
  -7  -6   4       18.84       23.44      1.15 o 
  -6  -6   4       20.41       16.16      0.96 o 
  -5  -6   4       87.94       94.06      3.17 o 
  -4  -6   4       87.71       79.02      1.92 o 
  -3  -6   4      122.31      113.65      1.44 o 
  -2  -6   4      299.31      292.18      4.53 o 
  -1  -6   4       53.24       51.77      1.90 o 
   0  -6   4       11.42       17.02      3.75 o 
   1  -6   4       15.01       14.64      1.23 o 
   2  -6   4      328.05      352.83      4.09 o 
   3  -6   4       14.47       16.87      1.37 o 
   4  -6   4       91.93       92.01      2.18 o 
   5  -6   4       54.19       60.44      3.24 o 
   6  -6   4      351.73      380.58      5.86 o 
   7  -6   4        0.02        0.57      0.59 o 
  -7  -5   4       23.59       21.67      1.26 o 
  -6  -5   4        5.79        1.89      0.44 o 
  -5  -5   4      222.09      195.97      2.61 o 
  -4  -5   4       34.77       40.19      2.10 o 
  -3  -5   4       11.98       12.32      0.86 o 
  -2  -5   4      154.80      174.48      1.16 o 
  -1  -5   4      248.70      252.08      4.60 o 
   0  -5   4       85.63       72.39      2.48 o 
   1  -5   4        5.18        7.41      0.46 o 
   2  -5   4      184.45      195.61      1.77 o 
   3  -5   4       95.92      115.73      2.71 o 
   4  -5   4        0.05        1.07      0.71 o 
   5  -5   4       16.15       14.76      1.40 o 
   6  -5   4      150.20      159.07      5.41 o 
   7  -5   4       51.60       47.13      4.27 o 
  -8  -4   4      112.00      130.61      4.64 o 
  -7  -4   4        2.30        1.27      1.81 o 
  -6  -4   4        0.11       -0.08      0.42 o 
  -5  -4   4        1.41        1.20      0.58 o 
  -4  -4   4       31.57       34.00      1.13 o 
  -3  -4   4       35.56       28.51      1.19 o 
  -2  -4   4      164.01      164.83      1.79 o 
  -1  -4   4       17.33       23.16      2.33 o 
   0  -4   4     1689.51     1784.22     11.20 o 
   1  -4   4      226.06      248.10      1.62 o 
   2  -4   4        0.49       -0.43      0.58 o 
   3  -4   4       40.90       44.82      1.18 o 
   4  -4   4       14.16       16.29      1.56 o 
   5  -4   4      512.92      529.71     13.65 o 
   6  -4   4       61.97       62.62      3.17 o 
   7  -4   4       93.47       86.78      3.17 o 
   8  -4   4       24.38       27.21      3.59 o 
  -8  -3   4       20.14       22.11      1.57 o 
  -7  -3   4        3.98        3.10      0.60 o 
  -6  -3   4       19.80       17.70      1.11 o 
  -5  -3   4      184.23      192.19      2.63 o 
  -4  -3   4        9.28        9.75      1.50 o 
  -3  -3   4        0.01        0.12      0.22 o 
  -2  -3   4      105.31       83.90      1.56 o 
   0  -3   4       17.98       17.15      0.54 o 
   1  -3   4        6.50        9.49      0.71 o 
   2  -3   4      538.06      546.37      2.56 o 
   3  -3   4      283.21      292.59      5.65 o 
   4  -3   4       10.69       15.66      1.82 o 
   5  -3   4      458.34      499.36      7.99 o 
   6  -3   4       21.36       18.99      1.78 o 
   7  -3   4        4.92        6.34      1.33 o 
   8  -3   4       19.97       21.38      1.93 o 
  -8  -2   4        5.55        5.96      0.81 o 
  -7  -2   4       76.06       69.48      2.86 o 
  -6  -2   4      470.29      490.99      6.04 o 
  -5  -2   4        0.27        0.29      0.52 o 
  -4  -2   4       27.93       29.98      1.14 o 
  -3  -2   4      541.16      536.65      7.06 o 
  -1  -2   4      419.26      412.68      3.86 o 
   0  -2   4      142.71      128.84      0.88 o 
   1  -2   4      129.34      122.43      1.10 o 
   2  -2   4     1951.76     2177.75      8.77 o 
   3  -2   4      202.55      219.36      1.64 o 
   4  -2   4        0.00       -0.31      0.41 o 
   5  -2   4       66.63       68.91      3.93 o 
   6  -2   4       62.60       55.19      2.82 o 
   7  -2   4        5.75        6.28      0.77 o 
   8  -2   4        6.38        6.63      0.79 o 
  -8  -1   4       32.27       34.27      1.68 o 
  -7  -1   4        0.15        0.09      0.74 o 
  -6  -1   4      185.95      191.11      3.12 o 
  -5  -1   4       13.75       12.88      1.20 o 
  -4  -1   4       36.24       28.15      1.85 o 
  -3  -1   4       44.05       46.86      1.67 o 
  -1  -1   4       29.40       20.30      0.83 o 
   0  -1   4        2.57        5.20      2.59 o 
   1  -1   4      152.28      163.88      1.25 o 
   2  -1   4        0.77        0.64      0.27 o 
   3  -1   4       97.98      104.84      1.73 o 
   4  -1   4      202.56      217.96      1.92 o 
   5  -1   4      117.63      120.58      1.96 o 
   6  -1   4        9.12       11.99      1.71 o 
   7  -1   4       29.94       32.59      3.44 o 
   8  -1   4        5.13        3.97      0.78 o 
  -8   0   4       71.47       72.98      3.60 o 
  -7   0   4       23.23       22.61      2.66 o 
  -6   0   4      486.55      537.17      7.31 o 
  -5   0   4        0.00        0.88      0.39 o 
  -4   0   4       10.83       10.66      1.67 o 
  -3   0   4     1165.70     1212.57      8.32 o 
  -2   0   4      357.08      351.52      4.54 o 
  -1   0   4       45.45       37.12      1.51 o 
   0   0   4      861.21      860.35      4.17 o 
   1   0   4       93.03      108.44      1.20 o 
   2   0   4      211.07      204.01      1.31 o 
   3   0   4        0.56        0.45      0.31 o 
   4   0   4      528.81      503.36      2.70 o 
   5   0   4       14.52       12.30      0.72 o 
   6   0   4      266.07      287.01      2.54 o 
   7   0   4        3.11        1.99      0.68 o 
   8   0   4       97.79       94.90      2.73 o 
   9   0   4        5.10        5.46      1.49 o 
  -8   1   4       12.52       11.38      1.13 o 
  -7   1   4      128.82      135.39      4.13 o 
  -5   1   4       21.00       17.21      2.15 o 
  -4   1   4      131.19      118.60      2.20 o 
  -3   1   4        4.27        3.93      0.77 o 
  -2   1   4      821.61      808.54      6.89 o 
  -1   1   4       85.56       73.12      4.08 o 
   0   1   4      302.39      265.92      2.22 o 
   1   1   4      454.74      437.93      2.91 o 
   2   1   4      274.55      293.24      1.73 o 
   3   1   4      217.79      201.74      1.54 o 
   4   1   4      154.39      152.79      1.61 o 
   5   1   4      254.44      274.52      2.29 o 
   6   1   4        0.89        0.21      0.39 o 
   7   1   4      107.22      111.32      7.02 o 
   8   1   4      126.09      125.12      3.12 o 
   9   1   4        1.16        1.01      0.48 o 
  -8   2   4       24.12       26.17      1.67 o 
  -7   2   4        2.90        1.99      0.53 o 
  -6   2   4       70.99       63.36      2.44 o 
  -5   2   4       12.33       13.17      1.29 o 
  -4   2   4       11.30       12.94      1.32 o 
  -3   2   4       21.05       17.77      2.02 o 
  -2   2   4       12.56       15.40      2.29 o 
  -1   2   4      211.57      195.50      3.38 o 
   0   2   4     2493.11     2370.00     24.93 o 
   1   2   4     2633.38     2466.91     12.04 o 
   2   2   4       78.43       88.15      1.13 o 
   3   2   4      208.39      172.10      1.39 o 
   4   2   4      413.44      422.36      2.98 o 
   5   2   4       56.07       47.82      1.10 o 
   6   2   4       48.17       49.99      1.19 o 
   7   2   4       49.32       42.35      1.37 o 
   8   2   4       18.90       15.68      1.31 o 
   9   2   4       25.39       29.36      3.38 o 
  -8   3   4       75.82       73.33      3.12 o 
  -7   3   4        1.27        0.80      0.58 o 
  -6   3   4       18.34       13.62      1.01 o 
  -5   3   4      365.65      399.64      4.17 o 
  -4   3   4        2.76        5.29      0.83 o 
  -3   3   4      294.05      279.46      8.15 o 
  -2   3   4       27.49       26.60      0.90 o 
  -1   3   4      583.49      561.66      3.24 o 
   0   3   4      743.40      669.24      4.02 o 
   1   3   4     1865.62     1758.89      8.08 o 
   2   3   4      863.55      866.29      7.31 o 
   3   3   4       57.22       46.24      0.94 o 
   4   3   4       23.86       12.52      0.49 o 
   5   3   4      165.59      176.89      2.00 o 
   6   3   4       28.88       35.87      0.99 o 
   7   3   4        3.15       -0.15      0.35 o 
   8   3   4        9.52        6.83      0.65 o 
   9   3   4        4.31        4.49      0.62 o 
  -8   4   4      126.49      142.45      5.29 o 
  -7   4   4       77.40       81.02      2.39 o 
  -6   4   4       21.85       19.91      1.37 o 
  -5   4   4       95.44       81.71      5.77 o 
  -4   4   4      134.57      124.34      2.47 o 
  -3   4   4      197.55      187.97      2.73 o 
  -2   4   4      171.10      146.71      1.88 o 
  -1   4   4        1.91        2.41      0.73 o 
   0   4   4      178.26      160.14      1.35 o 
   1   4   4      353.76      320.85      1.84 o 
   2   4   4      122.91      104.95      2.45 o 
   3   4   4      907.63      952.66      5.02 o 
   4   4   4       97.18      107.01      1.37 o 
   5   4   4       25.74       28.80      0.83 o 
   6   4   4        9.17        9.60      0.71 o 
   7   4   4        0.01        0.18      0.30 o 
   8   4   4       45.85       36.31      1.20 o 
   9   4   4        6.96        5.71      0.60 o 
  -8   5   4       76.90       83.60      2.61 o 
  -7   5   4        3.40        3.05      1.39 o 
  -6   5   4        4.64        3.60      0.73 o 
  -5   5   4       95.30      104.37      3.52 o 
  -4   5   4       65.99       58.93      2.21 o 
  -3   5   4      450.16      469.76      3.76 o 
  -2   5   4      718.72      722.40      3.96 o 
  -1   5   4     2961.30     2966.34     15.94 o 
   0   5   4      230.78      225.33      1.64 o 
   1   5   4        5.48        4.49      0.57 o 
   2   5   4      949.19     1021.53      5.17 o 
   3   5   4      125.38      119.79      1.82 o 
   4   5   4      286.58      318.64      3.19 o 
   5   5   4        8.08        6.30      0.43 o 
   6   5   4        0.19       -0.09      0.36 o 
   7   5   4       35.56       30.41      0.97 o 
   8   5   4      118.59      126.21      1.64 o 
   9   5   4        8.36        6.00      0.60 o 
  -7   6   4       44.16       43.38      2.66 o 
  -6   6   4      173.27      158.94      3.24 o 
  -5   6   4        0.90        0.17      0.79 o 
  -4   6   4       32.29       26.41      2.43 o 
  -3   6   4      103.34      104.60      1.67 o 
  -2   6   4        4.44        5.17      0.82 o 
  -1   6   4     3704.40     3861.40      9.14 o 
   0   6   4      158.44      176.09      1.45 o 
   1   6   4       89.79       89.36      0.97 o 
   2   6   4      194.89      183.70      1.15 o 
   3   6   4      116.03      132.56      1.97 o 
   4   6   4       57.14       47.12      1.91 o 
   5   6   4       40.22       32.43      1.32 o 
   6   6   4       19.43       22.72      2.24 o 
   7   6   4       33.69       33.01      1.02 o 
   8   6   4      101.52      111.26      2.08 o 
  -7   7   4        0.15        0.58      0.73 o 
  -6   7   4       17.80       14.70      1.21 o 
  -5   7   4        6.91        8.82      1.14 o 
  -4   7   4       79.88       85.94      1.70 o 
  -3   7   4       59.54       52.07      1.89 o 
  -2   7   4      568.96      605.18      4.14 o 
  -1   7   4        0.09       -0.45      0.54 o 
   0   7   4      489.50      569.00      2.97 o 
   1   7   4      375.05      424.71      6.04 o 
   2   7   4      746.67      766.23      3.30 o 
   3   7   4      105.24      108.35      2.34 o 
   4   7   4       40.31       38.40      1.81 o 
   5   7   4        4.27        4.63      0.75 o 
   6   7   4       21.96       20.21      1.12 o 
   7   7   4        0.89        2.32      0.60 o 
   8   7   4       15.84       17.03      1.94 o 
  -7   8   4        9.75        5.38      1.62 o 
  -6   8   4        0.57        1.11      1.34 o 
  -5   8   4       71.26       67.43      2.57 o 
  -4   8   4       37.75       35.86      1.82 o 
  -3   8   4      146.90      149.67      3.10 o 
  -1   8   4       74.09       66.57      1.43 o 
   0   8   4        0.01        0.56      0.31 o 
   1   8   4        0.00       -0.28      0.24 o 
   2   8   4        0.02        0.27      0.30 o 
   3   8   4      461.23      479.27      3.88 o 
   4   8   4       51.24       54.08      1.81 o 
   5   8   4      345.45      359.37      4.20 o 
   6   8   4       13.92        8.79      1.10 o 
   7   8   4       25.68       23.64      1.60 o 
   8   8   4       16.95       16.29      1.41 o 
  -6   9   4       14.96       12.22      1.45 o 
  -5   9   4       32.17       31.74      2.06 o 
  -4   9   4       89.37       89.57      4.17 o 
  -3   9   4       89.96       90.01      2.79 o 
  -2   9   4        5.49        5.91      1.94 o 
  -1   9   4      351.41      384.58      3.76 o 
   0   9   4        0.32       -0.18      0.65 o 
   1   9   4       49.92       49.16      1.91 o 
   2   9   4       11.98       12.58      0.68 o 
   3   9   4        0.62       -0.11      0.45 o 
   4   9   4        0.76        0.93      1.06 o 
   5   9   4        3.29        4.47      0.98 o 
   6   9   4        7.21        7.41      0.81 o 
   7   9   4        7.74        5.43      0.84 o 
   8   9   4        0.73        0.29      0.62 o 
  -5  10   4        6.11        5.08      1.62 o 
  -4  10   4       15.72       14.17      2.12 o 
  -3  10   4       51.77       48.21      4.47 o 
  -2  10   4       62.93       59.35      2.93 o 
  -1  10   4        2.87        2.77      0.91 o 
   0  10   4        6.12        6.64      0.81 o 
   1  10   4      162.77      172.24      1.93 o 
   2  10   4      223.44      219.04      2.08 o 
   3  10   4       31.04       29.33      1.57 o 
   4  10   4      177.71      183.53      3.13 o 
   5  10   4      120.22      127.88      3.05 o 
   6  10   4       30.63       28.44      1.40 o 
   7  10   4        4.23        2.46      0.88 o 
  -5  11   4       15.65       16.55      1.90 o 
  -4  11   4        3.12        2.54      0.59 o 
  -3  11   4       22.92       20.02      1.50 o 
  -2  11   4      150.37      147.58      2.98 o 
  -1  11   4        8.84        3.90      0.52 o 
   0  11   4      150.47      159.83      2.96 o 
   1  11   4       89.46       85.65      1.58 o 
   2  11   4      130.97      148.22      1.66 o 
   3  11   4       69.96       62.10      2.33 o 
   4  11   4       17.97       13.01      1.10 o 
   5  11   4      159.09      175.07      4.39 o 
   6  11   4        0.00        0.06      0.58 o 
  -4  12   4        1.38        1.38      0.65 o 
  -3  12   4       25.54       23.68      1.50 o 
  -2  12   4       59.56       56.31      3.43 o 
  -1  12   4       13.75       11.63      1.16 o 
   0  12   4       53.79       48.37      2.03 o 
   1  12   4      115.42      125.05      2.08 o 
   2  12   4       17.07       16.23      1.33 o 
   3  12   4       57.77       56.22      1.00 o 
   4  12   4      103.56      108.81      2.88 o 
   5  12   4        1.56        1.54      0.55 o 
   6  12   4       16.46       14.64      1.40 o 
  -3  13   4        0.03       -0.24      0.42 o 
  -2  13   4        0.81        0.27      0.43 o 
  -1  13   4       28.35       22.05      1.61 o 
   0  13   4       12.77       14.19      0.91 o 
   1  13   4        3.82        4.61      0.58 o 
   2  13   4       10.85       11.27      1.11 o 
   3  13   4      107.29       97.22      2.61 o 
   4  13   4      156.57      172.74      3.16 o 
   5  13   4      111.60      122.26      3.43 o 
  -1  14   4        1.69        1.08      0.97 o 
   0  14   4       45.91       42.48      1.50 o 
   1  14   4       25.11       19.89      1.30 o 
   2  14   4        0.96        1.35      0.38 o 
   3  14   4        6.86        4.32      0.39 o 
  -1 -11   5        0.83        0.37      0.48 o 
   0 -11   5       60.72       69.94      2.91 o 
  -3 -10   5        6.36        4.65      1.30 o 
  -2 -10   5        8.37        7.11      1.24 o 
  -1 -10   5       25.37       19.50      4.16 o 
   0 -10   5      144.27      166.62      4.89 o 
   1 -10   5       74.98       85.66      3.22 o 
   3 -10   5        0.61        0.12      1.08 o 
  -5  -9   5        1.11        1.06      0.17 o 
  -4  -9   5        5.63        6.13      1.50 o 
  -3  -9   5       44.47       38.58      5.70 o 
  -2  -9   5       16.21       11.69      2.70 o 
  -1  -9   5        0.00        1.47      0.63 o 
   0  -9   5      340.16      382.25     12.46 o 
   1  -9   5       28.40       27.35      5.59 o 
   2  -9   5      117.44      103.04      3.75 o 
   3  -9   5       36.85       36.88      1.88 o 
   4  -9   5        0.10        0.35      0.69 o 
  -5  -8   5        3.46        3.90      0.49 o 
  -4  -8   5        0.06        0.34      0.33 o 
  -3  -8   5       10.17       10.13      2.16 o 
  -2  -8   5       19.40       20.11      4.01 o 
  -1  -8   5       48.42       52.21      4.21 o 
   0  -8   5      117.83      108.66      3.87 o 
   2  -8   5      107.28       95.95      3.45 o 
   3  -8   5       50.17       49.08      2.85 o 
   4  -8   5       87.01       87.41      3.51 o 
   5  -8   5       32.50       34.78      2.42 o 
  -6  -7   5        7.50        7.80      0.73 o 
  -5  -7   5        5.96        4.96      0.47 o 
  -4  -7   5       95.97       78.55      2.18 o 
  -3  -7   5       16.93       17.60      3.54 o 
  -2  -7   5      199.80      184.32      3.60 o 
  -1  -7   5      287.40      310.58      6.81 o 
   0  -7   5       63.29       56.05      2.30 o 
   1  -7   5      119.66      128.28      4.21 o 
   2  -7   5       23.68       22.00      1.69 o 
   3  -7   5       54.08       51.53      2.88 o 
   4  -7   5        0.49        0.79      1.00 o 
   5  -7   5       12.75       12.72      2.95 o 
   6  -7   5      108.44      114.29      5.98 o 
  -7  -6   5        0.26        0.72      0.47 o 
  -6  -6   5       56.30       54.93      1.87 o 
  -5  -6   5        0.13        0.13      0.45 o 
  -4  -6   5        5.97        8.65      0.75 o 
  -3  -6   5       14.62       16.04      0.60 o 
  -2  -6   5      269.56      277.30      6.38 o 
  -1  -6   5      227.44      236.89      4.68 o 
   0  -6   5      276.62      270.07      4.41 o 
   1  -6   5       33.03       25.17      4.54 o 
   3  -6   5        6.03        3.53      0.72 o 
   4  -6   5       31.16       28.82      1.78 o 
   5  -6   5        2.24        3.03      0.31 o 
   6  -6   5        3.01        2.55      0.56 o 
  -7  -5   5        5.88        5.22      1.02 o 
  -6  -5   5        6.66        3.84      0.63 o 
  -5  -5   5       74.63       57.31      1.81 o 
  -4  -5   5      137.49      119.00      2.37 o 
  -3  -5   5       31.61       20.00      1.25 o 
  -2  -5   5       69.79       73.79      1.24 o 
  -1  -5   5       41.87       39.17      3.16 o 
   0  -5   5       11.84       19.66      2.91 o 
   1  -5   5        6.09        4.79      0.52 o 
   2  -5   5      136.65      134.52      1.53 o 
   3  -5   5       14.69       12.06      1.81 o 
   4  -5   5       21.85       27.17      3.08 o 
   5  -5   5        0.87        0.08      0.38 o 
   6  -5   5      177.13      195.75      3.97 o 
   7  -5   5       84.68       88.34      5.38 o 
  -7  -4   5        1.37        1.82      1.07 o 
  -6  -4   5       79.06       80.05      3.14 o 
  -5  -4   5      177.39      163.30      4.41 o 
  -4  -4   5        0.73        0.85      0.47 o 
  -3  -4   5      209.25      216.88      2.76 o 
  -2  -4   5        0.11        0.15      0.28 o 
  -1  -4   5       57.93       61.59      3.68 o 
   0  -4   5        4.59        2.86      1.17 o 
   1  -4   5      189.68      232.77      1.85 o 
   2  -4   5      100.22      110.63      1.89 o 
   3  -4   5      203.17      224.12      5.44 o 
   4  -4   5      369.32      391.86      4.28 o 
   5  -4   5      378.40      375.66      5.60 o 
   6  -4   5      446.12      490.96     10.49 o 
   7  -4   5       20.80       18.53      2.70 o 
  -8  -3   5       72.48       86.51      3.66 o 
  -7  -3   5        0.73        0.45      0.59 o 
  -6  -3   5       78.29       80.65      1.91 o 
  -5  -3   5        0.01        0.61      0.88 o 
  -4  -3   5        3.78        3.06      0.59 o 
  -3  -3   5       15.04       16.36      1.17 o 
  -2  -3   5      279.40      289.86      2.07 o 
  -1  -3   5       52.81       52.82      1.26 o 
   0  -3   5      537.14      545.31      4.65 o 
   1  -3   5       25.90       22.25      0.58 o 
   2  -3   5      168.56      174.92      1.34 o 
   3  -3   5      117.18      128.66      1.68 o 
   4  -3   5       48.20       53.59      3.23 o 
   5  -3   5      483.11      536.71      6.17 o 
   6  -3   5        0.08        0.01      0.61 o 
   7  -3   5       58.41       66.47      2.66 o 
   8  -3   5        0.56        0.28      0.33 o 
  -8  -2   5       11.29       11.48      1.23 o 
  -7  -2   5       11.83        9.02      0.85 o 
  -6  -2   5        2.17        2.30      1.02 o 
  -5  -2   5       20.16       15.75      2.23 o 
  -4  -2   5       36.86       36.00      2.00 o 
  -2  -2   5       60.77       50.77      1.28 o 
  -1  -2   5       54.52       56.77      1.20 o 
   0  -2   5       18.83       23.54      0.89 o 
   1  -2   5      646.14      706.60      4.98 o 
   2  -2   5     1708.61     1950.74      5.24 o 
   3  -2   5      718.93      760.75      4.93 o 
   4  -2   5        7.21        9.14      1.46 o 
   5  -2   5       29.20       25.19      3.45 o 
   6  -2   5       38.04       39.05      1.67 o 
   7  -2   5        8.88        9.46      1.71 o 
   8  -2   5       13.25       14.18      1.59 o 
  -8  -1   5       16.05       14.31      1.56 o 
  -7  -1   5      150.42      165.34      5.35 o 
  -6  -1   5       37.76       36.66      1.64 o 
  -5  -1   5       24.94       23.13      1.37 o 
  -4  -1   5        4.23        5.26      1.19 o 
  -3  -1   5        0.01       -0.71      0.88 o 
  -2  -1   5      149.84      157.31      2.93 o 
  -1  -1   5      168.19      164.18      1.98 o 
   0  -1   5      235.13      257.52      3.06 o 
   1  -1   5      919.14      987.32      7.51 o 
   2  -1   5      463.19      502.82      2.78 o 
   3  -1   5        2.57        3.34      0.37 o 
   4  -1   5      328.99      353.36      2.50 o 
   5  -1   5       61.51       67.35      1.76 o 
   6  -1   5      143.78      150.85      3.38 o 
   7  -1   5       17.98       20.39      1.97 o 
   8  -1   5        3.76        2.49      0.51 o 
  -8   0   5        3.03        4.55      1.44 o 
  -7   0   5       97.35       95.11      3.01 o 
  -6   0   5       20.32       21.38      1.54 o 
  -5   0   5       84.53       75.84      4.99 o 
  -4   0   5       85.65       78.72      2.53 o 
  -3   0   5      241.75      232.51      3.77 o 
  -2   0   5      472.00      517.36      5.52 o 
  -1   0   5     1508.83     1598.53     12.94 o 
   0   0   5      108.04      105.86      1.33 o 
   1   0   5      955.65      907.93      3.88 o 
   2   0   5      151.12      164.24      1.53 o 
   3   0   5       54.20       51.13      0.90 o 
   4   0   5       54.18       47.95      1.04 o 
   5   0   5       37.68       35.48      0.96 o 
   6   0   5       10.54       10.34      0.80 o 
   7   0   5        4.26        3.78      0.51 o 
   8   0   5        4.80        5.21      0.72 o 
   9   0   5       38.09       32.84      4.67 o 
  -8   1   5        3.07        1.65      0.62 o 
  -7   1   5        6.44        6.77      0.98 o 
  -6   1   5       25.65       27.05      1.40 o 
  -5   1   5       35.98       32.80      2.19 o 
  -4   1   5       40.51       35.57      2.51 o 
  -3   1   5      407.79      415.91      5.07 o 
  -2   1   5       57.26       54.97      1.24 o 
  -1   1   5      716.57      668.97      5.59 o 
   0   1   5      274.71      270.04      2.35 o 
   1   1   5      456.44      423.09      4.01 o 
   2   1   5     1011.03     1057.26      5.78 o 
   3   1   5      166.00      178.50      1.63 o 
   4   1   5       51.88       38.55      1.00 o 
   5   1   5        8.37        8.43      0.65 o 
   6   1   5       33.39       36.45      1.23 o 
   7   1   5       85.08       89.43      2.68 o 
   8   1   5       26.43       29.12      2.36 o 
   9   1   5       12.50        6.30      0.91 o 
  -8   2   5       62.23       63.96      3.77 o 
  -7   2   5      169.66      190.26      3.07 o 
  -6   2   5      184.49      189.36      3.24 o 
  -5   2   5      315.27      333.13      3.95 o 
  -4   2   5       61.06       66.62      2.64 o 
  -3   2   5      380.67      403.28      5.58 o 
  -2   2   5      711.42      677.02      5.08 o 
  -1   2   5      840.99      818.71      7.73 o 
   0   2   5      780.65      759.25      4.98 o 
   2   2   5       69.37       69.88      1.01 o 
   3   2   5        7.21        7.48      0.63 o 
   4   2   5      189.36      206.42      1.84 o 
   5   2   5       69.52       66.35      1.24 o 
   6   2   5       10.11        6.08      0.55 o 
   7   2   5      189.10      192.21      3.30 o 
   8   2   5       63.26       58.71      1.99 o 
   9   2   5       43.63       49.39      2.78 o 
  -8   3   5        4.13        3.21      1.02 o 
  -7   3   5      187.18      208.03      3.31 o 
  -6   3   5       45.51       47.32      1.82 o 
  -5   3   5      112.51      117.05      3.84 o 
  -4   3   5       38.30       30.92      1.85 o 
  -3   3   5       97.79       96.14      1.89 o 
  -2   3   5      326.75      312.47      2.61 o 
  -1   3   5      183.55      166.31      1.83 o 
   0   3   5      728.84      713.30      4.74 o 
   1   3   5     2953.58     2967.19     26.99 o 
   2   3   5        0.82        0.14      0.81 o 
   3   3   5      212.95      192.66      1.97 o 
   4   3   5       53.94       52.25      1.02 o 
   5   3   5       79.60       84.96      1.50 o 
   6   3   5        6.06        4.56      0.47 o 
   7   3   5      142.03      130.30      2.24 o 
   8   3   5       22.92       17.37      1.01 o 
   9   3   5        3.18        1.40      0.44 o 
  -8   4   5      107.56      118.82      2.98 o 
  -7   4   5       38.53       38.65      2.03 o 
  -6   4   5       64.23       62.84      2.32 o 
  -5   4   5        6.71        7.82      1.17 o 
  -4   4   5       81.84       76.17      1.90 o 
  -3   4   5        1.54       -0.65      0.55 o 
  -2   4   5      334.42      351.86      2.73 o 
  -1   4   5     1222.33     1246.51      5.68 o 
   0   4   5      168.17      158.47      1.52 o 
   1   4   5      439.79      393.50      3.07 o 
   2   4   5       29.49       29.10      1.23 o 
   3   4   5      171.48      158.88      1.83 o 
   4   4   5       71.06       81.64      1.47 o 
   5   4   5       12.62       10.82      0.82 o 
   6   4   5      174.57      175.56      1.90 o 
   7   4   5      114.99      108.26      1.92 o 
   8   4   5        1.56        1.04      0.36 o 
   9   4   5       19.96       20.48      2.48 o 
  -7   5   5       67.82       73.27      2.83 o 
  -6   5   5       33.11       30.90      2.76 o 
  -5   5   5       10.60        7.68      1.00 o 
  -4   5   5       17.34       16.03      1.42 o 
  -3   5   5       91.93       89.56      1.61 o 
  -2   5   5      174.81      180.35      2.79 o 
  -1   5   5      192.58      195.89      1.75 o 
   0   5   5      174.49      169.59      1.41 o 
   1   5   5      438.96      471.07      3.10 o 
   2   5   5     1131.30     1211.38      6.18 o 
   3   5   5      637.19      651.32      4.19 o 
   4   5   5        3.52        3.14      0.99 o 
   5   5   5       71.80       68.99      1.32 o 
   6   5   5      109.91       99.79      1.45 o 
   7   5   5      252.26      276.15      2.47 o 
   8   5   5      165.53      161.24      2.17 o 
   9   5   5        1.52        1.23      0.74 o 
  -7   6   5       31.79       24.51      1.79 o 
  -6   6   5       30.77       24.63      1.59 o 
  -5   6   5       69.98       70.14      2.46 o 
  -4   6   5       10.33        8.19      0.85 o 
  -3   6   5       20.46       18.05      1.08 o 
  -2   6   5      240.50      229.12      3.28 o 
  -1   6   5        0.15       -0.49      0.79 o 
   0   6   5      252.10      240.62      1.70 o 
   1   6   5       88.61       69.85      1.01 o 
   2   6   5      135.04      126.34      2.24 o 
   3   6   5      476.50      512.47      4.21 o 
   4   6   5      162.34      163.69      2.39 o 
   5   6   5       18.03       21.00      1.26 o 
   6   6   5       19.86       12.48      0.84 o 
   7   6   5       56.51       54.54      1.33 o 
   8   6   5       29.19       24.33      1.35 o 
  -7   7   5        0.18        1.76      0.71 o 
  -6   7   5        3.45        2.20      0.63 o 
  -5   7   5        4.84        4.86      0.86 o 
  -4   7   5      114.98      114.50      2.12 o 
  -3   7   5      127.60      135.20      1.93 o 
  -2   7   5      486.19      552.46      3.94 o 
  -1   7   5      655.77      623.72      5.70 o 
   0   7   5      466.27      474.10      5.94 o 
   1   7   5      321.38      337.88      3.12 o 
   2   7   5       40.92       30.79      0.69 o 
   3   7   5       39.18       37.01      1.40 o 
   4   7   5        2.04        0.49      0.56 o 
   5   7   5       21.22       24.21      1.27 o 
   6   7   5        5.18        3.83      0.77 o 
   7   7   5       84.72       74.13      2.47 o 
   8   7   5       21.44       22.59      1.70 o 
  -6   8   5       11.15       10.95      1.81 o 
  -5   8   5        2.76        1.28      0.48 o 
  -4   8   5       39.73       33.64      1.98 o 
  -3   8   5        1.79        1.69      0.62 o 
  -2   8   5      230.18      231.28      3.19 o 
  -1   8   5      245.85      239.60      7.71 o 
   0   8   5       29.77       39.98      1.02 o 
   1   8   5      162.49      155.64      1.49 o 
   2   8   5      332.60      365.58      2.26 o 
   3   8   5      101.87       87.48      1.84 o 
   4   8   5        5.85        4.08      0.72 o 
   5   8   5       26.42       23.24      1.39 o 
   6   8   5       25.47       23.92      5.25 o 
   7   8   5        8.95        9.31      1.67 o 
   8   8   5       13.97       13.60      1.42 o 
  -6   9   5        0.05        0.51      0.29 o 
  -5   9   5        0.02        0.03      0.63 o 
  -4   9   5        0.00        0.42      0.53 o 
  -3   9   5       24.52       17.64      1.54 o 
  -2   9   5      155.30      168.10      2.67 o 
  -1   9   5       37.17       35.26      3.60 o 
   0   9   5        3.26        5.12      0.60 o 
   1   9   5       65.78       53.60      1.93 o 
   2   9   5        1.61        3.95      0.51 o 
   3   9   5        9.13       10.44      1.19 o 
   4   9   5      107.56      114.70      2.86 o 
   5   9   5       28.29       27.24      1.51 o 
   6   9   5        4.16        5.39      0.93 o 
   7   9   5       12.39       11.62      1.15 o 
   8   9   5       19.86       21.36      1.57 o 
  -5  10   5       15.46       15.82      1.90 o 
  -4  10   5        7.12        4.49      0.83 o 
  -3  10   5       78.15       72.01      5.53 o 
  -2  10   5      525.68      579.30      7.99 o 
  -1  10   5        3.21        2.71      0.68 o 
   0  10   5       13.67       12.57      0.85 o 
   1  10   5      190.76      197.67      2.28 o 
   2  10   5        8.08        6.26      0.54 o 
   3  10   5        7.63        6.50      0.79 o 
   4  10   5        4.24        5.12      0.69 o 
   5  10   5       10.47        9.11      0.95 o 
   6  10   5       10.53        8.36      1.08 o 
   7  10   5        2.63        3.66      1.31 o 
  -5  11   5       13.33       10.35      2.07 o 
  -4  11   5       26.49       29.51      2.44 o 
  -3  11   5      221.03      224.66      4.30 o 
  -2  11   5      435.33      467.35      8.29 o 
  -1  11   5       60.42       58.67      2.30 o 
   0  11   5        1.06        0.59      0.31 o 
   1  11   5       22.75       18.75      0.89 o 
   2  11   5        1.56       -0.06      0.32 o 
   3  11   5       21.42       21.68      1.66 o 
   4  11   5      363.82      397.43      9.16 o 
   5  11   5        4.86        4.49      0.74 o 
   6  11   5       82.21       91.94      6.53 o 
  -4  12   5       24.13       24.59      1.97 o 
  -3  12   5       58.74       64.55      2.77 o 
  -2  12   5       57.40       65.46      2.65 o 
  -1  12   5        0.17       -0.18      0.52 o 
   0  12   5        0.01        0.03      0.75 o 
   1  12   5        4.55        1.47      0.54 o 
   2  12   5       38.47       38.98      1.25 o 
   3  12   5       28.06       29.95      1.36 o 
   4  12   5       30.45       33.06      2.24 o 
   5  12   5      150.85      152.14      5.37 o 
   6  12   5        6.98        8.05      1.09 o 
  -3  13   5       38.80       29.63      3.07 o 
  -2  13   5       16.94       17.07      1.58 o 
  -1  13   5       51.66       47.47      1.76 o 
   0  13   5        1.06        0.68      0.48 o 
   1  13   5       29.33       28.35      1.56 o 
   2  13   5       16.72       13.96      0.79 o 
   3  13   5       62.43       61.73      2.77 o 
   4  13   5        2.83        1.25      0.45 o 
   5  13   5        0.17        0.05      0.37 o 
  -1  14   5        1.90        0.60      0.47 o 
   0  14   5       16.47       14.85      0.95 o 
   1  14   5        2.79        2.46      1.04 o 
   2  14   5      106.19      107.32      1.78 o 
   3  14   5        0.07        0.42      0.40 o 
  -2 -10   6       12.92       10.51      2.40 o 
  -1 -10   6       53.15       61.13      5.48 o 
   0 -10   6      137.41      157.30      6.59 o 
   1 -10   6        0.68        1.41      0.98 o 
   2 -10   6       18.43       20.81      2.82 o 
  -4  -9   6       44.28       47.45      2.82 o 
  -3  -9   6        7.52        6.33      1.40 o 
  -2  -9   6        7.74        6.78      1.68 o 
  -1  -9   6        8.25        7.86      1.88 o 
   0  -9   6        6.37        3.51      1.21 o 
   1  -9   6      100.09      120.01      3.68 o 
   2  -9   6       87.58       81.80      3.98 o 
   3  -9   6        1.61        0.48      1.09 o 
  -5  -8   6        6.61        7.79      0.54 o 
  -4  -8   6       40.72       28.09      6.80 o 
  -3  -8   6        1.43        1.02      0.37 o 
  -2  -8   6       15.52       14.46      2.58 o 
  -1  -8   6        4.07        3.15      0.73 o 
   1  -8   6      155.17      152.59      6.06 o 
   2  -8   6       82.46       70.38      5.14 o 
   3  -8   6       30.46       31.89      1.31 o 
   4  -8   6        0.48       -0.07      0.97 o 
   5  -8   6        0.03        0.96      1.14 o 
  -5  -7   6        4.90        3.50      0.51 o 
  -4  -7   6        0.45        0.21      0.34 o 
  -3  -7   6        0.52        0.57      0.65 o 
  -2  -7   6      169.48      179.20      4.52 o 
  -1  -7   6      247.86      242.75      4.48 o 
   0  -7   6      180.71      191.66      4.46 o 
   1  -7   6        0.51        1.15      0.62 o 
   2  -7   6       12.66        9.84      2.42 o 
   3  -7   6       77.74       71.64      3.54 o 
   4  -7   6        4.00        5.21      1.30 o 
   5  -7   6       74.21       80.58      8.23 o 
  -6  -6   6        0.23        0.34      0.42 o 
  -5  -6   6        3.96        3.56      0.67 o 
  -4  -6   6      110.54      107.78      1.68 o 
  -3  -6   6       17.95       16.18      0.56 o 
  -2  -6   6       19.87       16.62      3.43 o 
  -1  -6   6      274.43      294.16      5.99 o 
   0  -6   6       48.25       46.77      4.81 o 
   1  -6   6      110.07      103.23      5.64 o 
   2  -6   6      146.53      146.75      4.05 o 
   3  -6   6        9.65        5.25      1.91 o 
   4  -6   6       15.84       14.61      2.35 o 
   5  -6   6       13.50       11.06      1.67 o 
   6  -6   6       13.57       11.50      1.37 o 
  -7  -5   6        0.31        0.32      0.59 o 
  -6  -5   6        9.06        7.81      0.85 o 
  -5  -5   6       36.57       34.13      1.23 o 
  -4  -5   6       22.27       16.39      1.13 o 
  -3  -5   6       10.73       12.49      1.43 o 
  -2  -5   6       18.76       14.80      0.44 o 
  -1  -5   6       93.32       97.03      2.74 o 
   0  -5   6      196.94      189.48      3.85 o 
   1  -5   6       63.44       63.50      4.11 o 
   2  -5   6      182.83      172.44      3.86 o 
   3  -5   6       63.39       44.88      4.62 o 
   4  -5   6       41.45       31.93      1.98 o 
   5  -5   6       67.82       64.61      2.81 o 
   6  -5   6        0.03       -0.92      0.89 o 
   7  -5   6       33.09       28.39      2.72 o 
  -7  -4   6        0.20        0.22      0.53 o 
  -6  -4   6        0.31        0.76      0.61 o 
  -5  -4   6      150.01      135.20      2.35 o 
  -4  -4   6        0.73        0.27      0.28 o 
  -3  -4   6        3.31        5.02      0.55 o 
  -2  -4   6      156.24      171.52      1.55 o 
  -1  -4   6      223.80      211.00      2.45 o 
   0  -4   6       41.07       35.24      3.68 o 
   1  -4   6      326.18      345.01      5.08 o 
   2  -4   6        1.94        0.91      0.81 o 
   3  -4   6       25.93       24.56      2.24 o 
   4  -4   6       87.82       78.19      3.69 o 
   5  -4   6       19.39       19.89      1.67 o 
   6  -4   6       74.72       73.77      2.77 o 
   7  -4   6        2.13        1.32      0.42 o 
  -7  -3   6       39.23       49.32      1.71 o 
  -6  -3   6       53.60       45.60      2.64 o 
  -5  -3   6        0.30       -0.20      0.54 o 
  -4  -3   6       49.25       47.19      2.78 o 
  -3  -3   6        7.96        8.34      1.18 o 
  -2  -3   6        9.21        7.47      1.20 o 
  -1  -3   6      213.95      227.13      2.52 o 
   0  -3   6      411.53      380.38      2.46 o 
   1  -3   6      745.28      813.34      3.40 o 
   2  -3   6       14.03       10.61      1.00 o 
   3  -3   6        0.00        0.45      0.29 o 
   4  -3   6       12.14        9.45      1.95 o 
   5  -3   6      267.04      261.97      3.44 o 
   6  -3   6      737.18      827.52      7.38 o 
   7  -3   6        1.59        1.72      0.50 o 
   8  -3   6        0.08        1.02      1.19 o 
  -7  -2   6        6.01        6.40      0.78 o 
  -6  -2   6        7.72        6.32      0.91 o 
  -5  -2   6       98.06       83.41      2.56 o 
  -4  -2   6      180.84      181.75      3.32 o 
  -3  -2   6      156.72      161.10      2.80 o 
  -2  -2   6      400.39      381.72      4.20 o 
  -1  -2   6       15.46        9.95      1.82 o 
   0  -2   6      171.07      144.48      1.84 o 
   1  -2   6       51.38       61.91      0.87 o 
   2  -2   6      107.03       95.99      1.45 o 
   3  -2   6       19.78       15.85      0.92 o 
   4  -2   6        9.76       12.09      1.03 o 
   5  -2   6       57.76       56.37      4.63 o 
   6  -2   6      259.80      260.04      5.57 o 
   7  -2   6        2.71        1.86      0.56 o 
   8  -2   6        8.96       11.60      1.25 o 
  -8  -1   6       19.43       16.77      1.68 o 
  -7  -1   6        0.93        1.07      0.77 o 
  -6  -1   6        0.14        0.57      0.58 o 
  -5  -1   6      121.59      118.34      4.09 o 
  -4  -1   6        2.34        1.03      1.11 o 
  -3  -1   6       30.24       39.27      2.60 o 
  -2  -1   6      264.80      247.10      3.39 o 
  -1  -1   6      514.38      522.39      4.12 o 
   0  -1   6      121.45      132.46      4.26 o 
   1  -1   6      943.84      962.39      5.77 o 
   2  -1   6     1078.34     1317.61      4.71 o 
   3  -1   6      212.59      185.21      1.66 o 
   4  -1   6        0.02        0.12      0.24 o 
   5  -1   6     1053.93     1173.48      6.34 o 
   6  -1   6      128.61      135.03      2.42 o 
   7  -1   6        1.97        2.37      0.58 o 
   8  -1   6        0.03       -0.25      0.46 o 
  -8   0   6        1.26        0.52      0.70 o 
  -7   0   6       15.51       15.01      1.26 o 
  -6   0   6      122.08      116.37      2.56 o 
  -5   0   6      119.50      120.93      3.40 o 
  -4   0   6       22.18       19.82      1.53 o 
  -3   0   6        2.61        2.48      0.65 o 
  -2   0   6      138.95      154.99      2.94 o 
  -1   0   6      204.11      181.63      2.74 o 
   0   0   6      741.33      813.89      5.32 o 
   1   0   6        1.57        0.08      0.61 o 
   2   0   6      229.63      224.04      1.97 o 
   3   0   6       29.90       31.27      0.92 o 
   4   0   6       81.86       68.92      1.35 o 
   5   0   6      458.07      462.50      6.59 o 
   6   0   6       82.59       78.66      2.74 o 
   7   0   6        5.52        4.52      0.56 o 
   8   0   6       54.67       58.36      2.18 o 
  -8   1   6        1.26        2.06      0.65 o 
  -7   1   6       82.11       79.62      2.63 o 
  -6   1   6      126.29      124.76      3.10 o 
  -5   1   6      452.25      463.10      6.90 o 
  -4   1   6       65.78       54.60      2.31 o 
  -3   1   6      151.54      133.09      3.20 o 
  -2   1   6      237.18      257.01      2.59 o 
  -1   1   6      662.41      687.99      6.88 o 
   0   1   6        0.48        1.38      0.45 o 
   1   1   6     4390.81     4638.85     27.48 o 
   2   1   6       51.70       55.04      0.97 o 
   3   1   6       15.10       17.62      1.01 o 
   4   1   6       35.86       29.25      0.98 o 
   5   1   6       58.50       51.57      1.23 o 
   6   1   6      174.77      174.37      2.65 o 
   7   1   6       81.95       78.09      2.09 o 
   8   1   6       59.11       59.89      3.08 o 
  -8   2   6        1.53        2.01      0.48 o 
  -7   2   6       18.00       21.81      1.38 o 
  -6   2   6       43.09       45.20      2.56 o 
  -5   2   6       32.68       31.06      2.13 o 
  -4   2   6      652.26      699.07      7.52 o 
  -3   2   6       84.72       90.64      1.93 o 
  -2   2   6       49.49       43.10      1.61 o 
  -1   2   6      895.90      972.41      6.67 o 
   0   2   6     1238.57     1235.90     12.97 o 
   1   2   6     1546.11     1518.63     23.86 o 
   2   2   6       25.11       15.16      0.93 o 
   3   2   6       30.01       30.15      1.20 o 
   4   2   6      311.04      308.04      2.56 o 
   5   2   6      542.92      595.49      3.08 o 
   6   2   6       51.89       48.22      1.31 o 
   7   2   6      125.79      129.88      2.22 o 
   8   2   6       47.70       45.58      1.96 o 
   9   2   6       23.34       19.18      2.81 o 
  -8   3   6       57.94       47.52      2.72 o 
  -7   3   6        3.78        1.67      1.26 o 
  -6   3   6        4.56        3.52      0.89 o 
  -5   3   6       16.53       19.40      2.39 o 
  -4   3   6      281.87      290.88      4.83 o 
  -3   3   6     1206.90     1265.89      8.01 o 
  -2   3   6      462.44      475.97      3.91 o 
  -1   3   6       30.19       19.15      2.11 o 
   0   3   6      843.29      845.43      9.57 o 
   1   3   6        1.43        1.35      2.54 o 
   2   3   6     1244.37     1338.98      8.70 o 
   3   3   6      380.58      406.88      3.88 o 
   4   3   6      122.70      128.04      1.97 o 
   5   3   6       32.18       41.17      1.01 o 
   6   3   6       40.71       37.70      1.35 o 
   7   3   6       10.27       11.13      0.70 o 
   8   3   6        0.90        1.18      0.44 o 
   9   3   6       14.83       17.61      2.24 o 
  -7   4   6      152.14      174.71      2.81 o 
  -6   4   6        9.76       11.45      1.14 o 
  -5   4   6       21.74       14.84      1.23 o 
  -4   4   6       26.49       28.61      1.15 o 
  -3   4   6        7.58        7.07      0.75 o 
  -2   4   6      567.86      558.35      9.01 o 
  -1   4   6       50.47       44.43      1.19 o 
   0   4   6       55.45       60.67      1.17 o 
   1   4   6       21.21       21.06      1.25 o 
   2   4   6      105.57       89.68      2.50 o 
   3   4   6        7.47        8.28      0.73 o 
   4   4   6        0.03        0.53      0.21 o 
   5   4   6      333.00      356.54      2.64 o 
   6   4   6       62.25       67.81      1.22 o 
   7   4   6        2.37        2.10      0.35 o 
   8   4   6        0.10        0.23      0.27 o 
   9   4   6        5.23        1.62      0.38 o 
  -7   5   6       12.37       11.75      1.31 o 
  -6   5   6       22.55       19.37      1.33 o 
  -5   5   6        1.29        0.26      1.03 o 
  -4   5   6       77.94       79.56      1.94 o 
  -3   5   6        1.16        0.55      0.45 o 
  -2   5   6       59.05       57.20      1.27 o 
  -1   5   6       22.09       17.38      0.96 o 
   0   5   6       16.26       19.87      1.82 o 
   1   5   6      372.45      402.85      3.51 o 
   2   5   6     2822.21     2851.15     19.31 o 
   3   5   6      590.51      679.29      3.91 o 
   4   5   6       79.17       82.82      1.14 o 
   5   5   6       57.62       56.10      1.64 o 
   6   5   6       21.39       17.52      1.34 o 
   7   5   6        1.32        0.14      0.48 o 
   8   5   6        0.50       -0.22      0.28 o 
  -7   6   6        0.73        1.22      0.78 o 
  -6   6   6        9.46        8.06      1.30 o 
  -5   6   6        1.89        1.21      0.77 o 
  -4   6   6       29.84       28.87      1.95 o 
  -3   6   6      159.61      139.83      2.09 o 
  -2   6   6       42.96       42.15      1.22 o 
  -1   6   6        1.80        0.20      0.37 o 
   0   6   6       29.16       34.33      1.28 o 
   1   6   6       58.72       51.58      1.11 o 
   2   6   6      606.34      617.39      7.07 o 
   3   6   6       39.06       32.46      0.73 o 
   4   6   6        9.06       10.87      0.80 o 
   5   6   6        3.87        2.09      0.34 o 
   6   6   6       63.24       57.82      1.77 o 
   7   6   6       97.90       82.56      1.98 o 
   8   6   6        6.46        5.87      0.56 o 
  -7   7   6        0.16        0.65      0.78 o 
  -6   7   6        8.98        8.23      1.52 o 
  -5   7   6      146.74      140.81      3.74 o 
  -4   7   6       38.34       40.87      2.31 o 
  -3   7   6        3.51        5.08      0.79 o 
  -2   7   6       41.31       42.53      1.45 o 
  -1   7   6        2.40        4.44      0.59 o 
   0   7   6        2.43        0.56      0.31 o 
   1   7   6       23.35       27.97      1.41 o 
   2   7   6       75.21       67.60      1.85 o 
   3   7   6        6.82        4.21      0.35 o 
   4   7   6        1.27        1.85      0.69 o 
   5   7   6      217.07      226.27      3.27 o 
   6   7   6        0.50        1.22      1.15 o 
   7   7   6        8.55        6.74      0.88 o 
   8   7   6       29.42       26.63      2.27 o 
  -6   8   6        0.00        1.22      0.67 o 
  -5   8   6        2.55        2.19      0.76 o 
  -4   8   6       29.68       30.68      1.76 o 
  -3   8   6        4.79        5.48      0.94 o 
  -2   8   6      848.22      921.75      8.53 o 
  -1   8   6      205.83      213.41      2.92 o 
   0   8   6      207.51      197.74      4.37 o 
   1   8   6       47.97       34.87      2.49 o 
   2   8   6       94.01      106.24      1.57 o 
   3   8   6       58.54       53.63      1.72 o 
   4   8   6        0.00        0.46      0.57 o 
   5   8   6       39.60       39.49      1.63 o 
   6   8   6       39.39       43.20      2.43 o 
   7   8   6        1.28        2.12      0.69 o 
   8   8   6       23.70       24.80      1.75 o 
  -6   9   6        0.32        0.38      0.77 o 
  -5   9   6        0.10        0.05      1.07 o 
  -4   9   6        7.02        6.59      0.90 o 
  -3   9   6       50.30       43.49      2.79 o 
  -2   9   6      123.86      113.35      2.64 o 
  -1   9   6      192.15      213.94      2.82 o 
   0   9   6       31.08       32.01      1.37 o 
   1   9   6       43.68       46.46      1.21 o 
   2   9   6      258.92      273.17      3.30 o 
   3   9   6       13.17       14.23      1.13 o 
   4   9   6       18.71       20.51      1.40 o 
   5   9   6       28.76       23.35      1.89 o 
   6   9   6        1.12       -0.16      0.67 o 
   7   9   6       12.72        9.97      0.99 o 
   8   9   6       84.76      100.90      4.20 o 
  -5  10   6        2.29        2.02      0.73 o 
  -4  10   6       16.42       17.31      1.78 o 
  -3  10   6        0.74       -0.85      0.93 o 
  -2  10   6       52.86       48.05      3.50 o 
  -1  10   6        2.06        0.37      0.31 o 
   0  10   6       33.07       38.88      1.53 o 
   1  10   6        7.56       12.03      0.86 o 
   2  10   6      134.51      126.62      3.06 o 
   3  10   6        0.88        0.65      0.53 o 
   4  10   6       81.07       78.08      2.67 o 
   5  10   6      144.43      142.10      3.72 o 
   6  10   6       44.20       43.34      1.93 o 
   7  10   6        8.83       11.13      1.26 o 
  -5  11   6        2.79        1.17      0.75 o 
  -4  11   6       89.04       86.03      3.59 o 
  -3  11   6      121.30      133.10      3.32 o 
  -2  11   6      496.23      525.24      6.76 o 
  -1  11   6        0.05        1.03      0.78 o 
   0  11   6      251.56      277.85      2.69 o 
   1  11   6       16.17       15.01      0.79 o 
   2  11   6        8.13        8.85      0.91 o 
   3  11   6      143.32      142.15      3.18 o 
   4  11   6       23.63       23.42      1.51 o 
   5  11   6       44.80       45.50      1.87 o 
   6  11   6        1.73        0.73      0.45 o 
   7  11   6       71.70       81.64      2.45 o 
  -4  12   6       12.50       12.88      1.77 o 
  -3  12   6      352.51      371.95     12.41 o 
  -2  12   6        1.68        0.67      0.54 o 
  -1  12   6       60.43       58.25      2.27 o 
   0  12   6        2.43        2.14      0.60 o 
   1  12   6        0.26        0.08      0.27 o 
   2  12   6       37.26       32.67      1.48 o 
   3  12   6       23.71       24.63      1.54 o 
   4  12   6        1.96        1.03      0.38 o 
   5  12   6        0.09        0.10      0.50 o 
   6  12   6       57.07       58.70      2.34 o 
  -3  13   6       47.26       36.67      2.17 o 
  -2  13   6       51.27       45.87      2.03 o 
  -1  13   6      104.02      110.03      3.09 o 
   0  13   6       34.66       36.59      1.74 o 
   1  13   6        3.80        2.42      0.46 o 
   2  13   6       79.77       79.23      2.62 o 
   3  13   6        0.04        0.00      0.55 o 
   4  13   6       72.43       71.26      2.26 o 
   5  13   6        0.02        0.53      0.35 o 
  -1  14   6       84.34       79.33      8.70 o 
   0  14   6        8.42       10.28      1.28 o 
   1  14   6        6.95        3.80      0.71 o 
   2  14   6        4.02        3.18      0.66 o 
   3  14   6        1.32        0.53      0.57 o 
  -2  -9   7       20.01       15.28      3.90 o 
  -1  -9   7        0.81       -0.42      0.79 o 
   0  -9   7        3.59        3.09      1.41 o 
   1  -9   7       15.55       12.78      3.77 o 
  -4  -8   7      127.86      143.44      4.41 o 
  -3  -8   7       93.05       98.25      3.86 o 
  -2  -8   7       25.39       17.78      4.15 o 
  -1  -8   7       18.51       17.57      3.36 o 
   0  -8   7      142.25      171.66      6.78 o 
   1  -8   7       12.57       15.58      2.86 o 
   2  -8   7       48.83       54.08      7.36 o 
   3  -8   7        1.77       -0.26      1.02 o 
   4  -8   7       31.75       29.26      2.74 o 
  -5  -7   7       38.67       35.46      1.65 o 
  -4  -7   7       29.11       25.35      3.69 o 
  -3  -7   7       20.14       13.77      3.58 o 
  -2  -7   7      231.20      230.10      9.26 o 
   1  -7   7       82.81       83.23      2.96 o 
   2  -7   7       17.60        8.98      1.43 o 
   3  -7   7       41.30       47.41      7.69 o 
   4  -7   7        2.35        0.91      0.98 o 
   5  -7   7       13.15       12.10      2.00 o 
  -5  -6   7       54.64       50.56      1.63 o 
  -4  -6   7        1.01        2.19      0.31 o 
  -3  -6   7      168.36      166.37      1.34 o 
  -2  -6   7       58.99       55.46      3.98 o 
  -1  -6   7      318.41      317.42      6.62 o 
   0  -6   7      406.29      457.39      7.82 o 
   1  -6   7       87.03       80.79      5.23 o 
   2  -6   7       22.42       16.34      3.44 o 
   3  -6   7      434.38      425.71      8.59 o 
   4  -6   7        4.69        2.40      0.88 o 
   5  -6   7       10.97        7.94      1.39 o 
  -6  -5   7        0.89        0.52      0.46 o 
  -5  -5   7        2.44        1.63      0.36 o 
  -4  -5   7        0.28        0.09      0.33 o 
  -3  -5   7       21.59       22.72      0.87 o 
  -2  -5   7        0.45        0.06      0.05 o 
  -1  -5   7        0.22        0.59      0.47 o 
   0  -5   7      868.24      913.04      9.15 o 
   1  -5   7      102.89       99.38      5.92 o 
   2  -5   7        2.24        1.88      0.97 o 
   3  -5   7       26.20       21.31      3.49 o 
   4  -5   7      114.09      103.48      6.04 o 
   5  -5   7       47.42       42.67      6.07 o 
   6  -5   7       79.02       87.22      5.21 o 
  -6  -4   7        1.79        1.71      0.62 o 
  -5  -4   7       48.68       43.84      1.42 o 
  -4  -4   7       18.64       13.08      1.74 o 
  -3  -4   7       33.72       33.24      1.29 o 
  -2  -4   7      198.12      205.35      1.82 o 
   0  -4   7       10.93        8.80      0.58 o 
   1  -4   7       11.15       12.52      1.02 o 
   2  -4   7       35.25       36.75      6.87 o 
   3  -4   7      104.71      103.22      3.29 o 
   4  -4   7      235.02      225.11      3.54 o 
   5  -4   7       65.38       60.40      4.64 o 
   6  -4   7        7.04        4.46      0.94 o 
   7  -4   7        0.59        0.40      0.61 o 
  -7  -3   7       31.04       34.03      1.63 o 
  -6  -3   7        2.04        1.24      0.57 o 
  -5  -3   7       22.45       19.54      1.12 o 
  -4  -3   7      216.93      202.53      2.26 o 
  -3  -3   7       22.73       26.99      1.31 o 
  -2  -3   7       51.94       48.50      1.99 o 
  -1  -3   7        0.28        0.10      0.31 o 
   0  -3   7      395.90      392.00      2.39 o 
   1  -3   7       26.00       35.09      0.85 o 
   2  -3   7       49.40       47.24      1.37 o 
   3  -3   7        0.04        1.18      0.58 o 
   4  -3   7        0.39        0.27      0.34 o 
   5  -3   7       85.37       77.65      2.87 o 
   6  -3   7      231.45      255.61      6.43 o 
   7  -3   7       35.37       33.13      2.58 o 
  -7  -2   7        0.55        0.52      0.60 o 
  -6  -2   7        9.44       10.26      0.89 o 
  -5  -2   7      117.75      101.79      2.34 o 
  -4  -2   7      104.57       91.08      2.53 o 
  -3  -2   7       90.25       92.75      2.17 o 
  -2  -2   7       94.08       89.49      1.90 o 
  -1  -2   7       91.79      111.18      3.30 o 
   0  -2   7      274.84      274.70      1.92 o 
   1  -2   7       82.99       91.79      1.28 o 
   2  -2   7        7.83        9.47      0.80 o 
   3  -2   7      167.68      198.99      3.01 o 
   4  -2   7        5.53        5.06      0.57 o 
   5  -2   7       60.14       57.99      1.61 o 
   6  -2   7        1.09       -0.19      1.20 o 
   7  -2   7       84.96       85.57      3.67 o 
   8  -2   7       30.61       22.54      3.04 o 
  -7  -1   7       17.62       13.91      1.39 o 
  -6  -1   7        2.89        2.28      0.82 o 
  -5  -1   7        6.10        5.18      0.84 o 
  -4  -1   7       19.88       20.21      1.12 o 
  -3  -1   7        1.77        3.08      0.67 o 
  -2  -1   7      312.32      313.89      3.75 o 
  -1  -1   7      776.42      783.05      5.98 o 
   0  -1   7       23.89       21.32      0.85 o 
   1  -1   7        0.21        0.15      0.75 o 
   2  -1   7        0.81        1.19      0.45 o 
   3  -1   7       59.72       61.79      1.93 o 
   4  -1   7      126.25      124.57      2.22 o 
   5  -1   7      269.49      272.37      3.02 o 
   6  -1   7      518.66      566.09      5.22 o 
   7  -1   7       94.00       96.73      9.71 o 
   8  -1   7        8.47        7.13      1.23 o 
  -7   0   7       16.51       17.90      1.34 o 
  -6   0   7       19.41       18.59      1.52 o 
  -5   0   7       85.89       94.33      6.89 o 
  -4   0   7      100.26       97.27      4.61 o 
  -3   0   7       69.86       66.46      2.27 o 
  -2   0   7       19.66       20.30      3.98 o 
  -1   0   7       23.83       28.91      1.22 o 
   0   0   7       47.32       66.53      1.29 o 
   1   0   7       52.51       62.58      1.16 o 
   2   0   7       43.01       50.04      1.38 o 
   3   0   7        2.23        1.08      0.41 o 
   4   0   7        7.96        7.04      0.62 o 
   5   0   7       10.46       11.22      1.00 o 
   6   0   7        0.00       -0.95      0.66 o 
   7   0   7       81.19       84.41      3.37 o 
   8   0   7       17.46       18.55      2.27 o 
  -7   1   7        4.55        3.30      1.33 o 
  -6   1   7        1.16        1.26      1.58 o 
  -5   1   7      185.25      182.64      4.25 o 
  -4   1   7      106.43      109.92      2.20 o 
  -3   1   7      256.81      252.61      3.37 o 
  -2   1   7      111.98      112.76      1.91 o 
  -1   1   7      330.58      332.59      3.87 o 
   0   1   7      105.67      112.81      1.72 o 
   1   1   7       88.12       61.11      5.37 o 
   2   1   7       55.33       52.69      1.59 o 
   3   1   7       18.20       16.81      0.83 o 
   4   1   7        0.91        1.26      0.75 o 
   5   1   7      578.25      672.57      4.11 o 
   6   1   7       25.80       23.47      1.47 o 
   7   1   7       15.99       12.33      1.18 o 
   8   1   7       23.79       20.46      1.48 o 
  -7   2   7        0.65        0.66      0.38 o 
  -6   2   7        0.06        1.43      0.91 o 
  -5   2   7     1033.47     1120.61     10.50 o 
  -4   2   7      253.69      265.71      3.30 o 
  -3   2   7        9.49        9.81      1.11 o 
  -2   2   7       12.77       12.19      1.24 o 
  -1   2   7      595.82      645.49      6.37 o 
   0   2   7       93.78       97.92      2.11 o 
   1   2   7     1642.75     1717.53     33.13 o 
   2   2   7        0.61        0.42      0.33 o 
   3   2   7      673.94      749.05      4.29 o 
   4   2   7      186.59      212.58      2.57 o 
   5   2   7        2.18        1.53      0.44 o 
   6   2   7      256.95      264.79      3.48 o 
   7   2   7        0.04        0.45      0.31 o 
   8   2   7       28.69       32.99      2.42 o 
  -7   3   7       14.42       16.24      1.34 o 
  -6   3   7       64.40       62.94      3.27 o 
  -5   3   7      155.17      154.27      3.95 o 
  -4   3   7      147.65      146.46      3.75 o 
  -3   3   7      164.28      166.30      2.49 o 
  -2   3   7      308.87      278.75      2.99 o 
  -1   3   7      262.09      263.03      3.02 o 
   0   3   7        8.28        5.16      1.05 o 
   1   3   7      647.17      649.91     12.44 o 
   2   3   7      570.54      581.70      3.95 o 
   3   3   7      408.73      404.27      3.20 o 
   4   3   7      501.98      540.08      3.35 o 
   5   3   7        1.15        1.47      0.61 o 
   6   3   7      284.84      279.61      3.97 o 
   7   3   7      106.07      108.40      2.25 o 
   8   3   7       12.25        6.93      0.76 o 
  -7   4   7        7.91        8.77      1.56 o 
  -6   4   7       34.90       35.05      4.44 o 
  -5   4   7       11.38       12.85      1.04 o 
  -4   4   7        0.51        0.70      0.51 o 
  -3   4   7      298.58      301.63      3.40 o 
  -2   4   7        9.51       12.90      1.26 o 
  -1   4   7      151.79      141.85      1.78 o 
   0   4   7     2206.18     2311.19      8.61 o 
   1   4   7      621.28      613.76      6.31 o 
   2   4   7      542.48      543.92      5.35 o 
   3   4   7        6.73        6.05      0.87 o 
   4   4   7       11.32       10.77      0.85 o 
   5   4   7       22.00       23.37      1.03 o 
   6   4   7       57.47       51.11      1.24 o 
   7   4   7       42.53       39.69      2.02 o 
   8   4   7        4.07        4.34      0.53 o 
  -7   5   7       54.04       44.91      6.91 o 
  -6   5   7        1.43        1.38      0.71 o 
  -5   5   7       24.00       22.50      1.69 o 
  -4   5   7       86.58       90.82      1.92 o 
  -3   5   7        4.97        4.48      0.68 o 
  -2   5   7        2.74        2.35      0.51 o 
  -1   5   7       65.34       68.48      1.34 o 
   0   5   7        0.48       -1.00      0.72 o 
   1   5   7      774.02      781.08     10.33 o 
   2   5   7      686.93      686.25      4.99 o 
   3   5   7        5.38        3.72      0.62 o 
   4   5   7       77.29       68.50      1.39 o 
   5   5   7      153.40      156.97      2.19 o 
   6   5   7        7.03        8.57      0.67 o 
   7   5   7       94.37       81.56      2.20 o 
   8   5   7       16.35       15.25      1.31 o 
  -7   6   7      110.68      129.17      3.21 o 
  -6   6   7        6.71        6.74      0.84 o 
  -5   6   7        5.46        6.01      0.65 o 
  -4   6   7      164.27      167.24      4.33 o 
  -3   6   7       73.81       72.11      1.79 o 
  -2   6   7      290.33      267.76      2.96 o 
  -1   6   7       16.92       14.88      0.98 o 
   0   6   7        6.58        5.33      0.54 o 
   1   6   7       13.39       12.39      0.83 o 
   2   6   7     1150.39     1158.64      5.39 o 
   3   6   7      734.59      778.01      3.44 o 
   4   6   7       21.88       16.40      0.88 o 
   5   6   7       82.19       79.89      1.19 o 
   6   6   7        0.45        0.50      0.33 o 
   7   6   7       26.58       28.47      1.59 o 
   8   6   7        7.04       12.45      1.36 o 
  -6   7   7       29.61       24.68      1.98 o 
  -5   7   7        0.02        0.04      0.63 o 
  -4   7   7      110.56      108.32      2.60 o 
  -3   7   7       14.33       11.58      0.94 o 
  -2   7   7        4.30        4.47      0.58 o 
  -1   7   7       45.40       47.43      1.85 o 
   0   7   7      116.20      117.56      1.64 o 
   1   7   7       69.83       60.81      1.68 o 
   2   7   7       63.60       52.55      1.53 o 
   3   7   7      143.11      158.30      1.32 o 
   4   7   7      392.95      408.74      5.78 o 
   5   7   7      207.71      212.55      3.28 o 
   6   7   7       38.55       28.68      1.45 o 
   7   7   7       85.13       83.92      3.01 o 
   8   7   7       62.76       55.07      2.72 o 
  -6   8   7        0.32        0.71      0.41 o 
  -5   8   7       84.13       82.84      3.09 o 
  -4   8   7        0.08       -0.29      0.68 o 
  -3   8   7      109.34      106.98      2.51 o 
  -2   8   7       32.07       35.90      1.91 o 
  -1   8   7        1.09        0.98      1.39 o 
   0   8   7       37.76       38.96      3.95 o 
   1   8   7      306.90      321.62      6.94 o 
   2   8   7       59.65       66.59      1.33 o 
   3   8   7        1.22        1.09      0.39 o 
   4   8   7      117.55      109.43      2.85 o 
   5   8   7        2.91        2.05      0.66 o 
   6   8   7       64.26       61.93      2.02 o 
   7   8   7        0.77        1.79      0.73 o 
   8   8   7       93.52       97.38      2.68 o 
  -6   9   7        0.82        0.85      0.78 o 
  -5   9   7       25.69       22.77      1.82 o 
  -4   9   7       82.23       84.03      2.74 o 
  -3   9   7        5.82        5.73      1.02 o 
  -2   9   7      127.38      121.66      2.85 o 
  -1   9   7       72.38       78.68      3.69 o 
   0   9   7      298.50      323.20      4.22 o 
   1   9   7       51.84       50.39      1.77 o 
   2   9   7      125.49      130.51      2.95 o 
   3   9   7       38.93       42.04      1.69 o 
   4   9   7       71.64       78.01      2.31 o 
   5   9   7       35.63       42.52      4.75 o 
   6   9   7      282.05      308.12      6.93 o 
   7   9   7        0.04        1.18      1.74 o 
  -5  10   7        7.50       10.33      1.51 o 
  -4  10   7       11.38       12.42      1.35 o 
  -3  10   7      106.45      102.89      5.08 o 
  -2  10   7       64.19       56.60      2.58 o 
  -1  10   7        2.77        0.97      0.54 o 
   0  10   7       26.67       19.41      1.17 o 
   1  10   7        7.86        6.83      0.83 o 
   2  10   7      147.08      139.77      6.07 o 
   3  10   7       17.46       12.25      1.11 o 
   4  10   7      132.98      127.06      3.42 o 
   5  10   7      146.67      144.12      5.41 o 
   6  10   7        1.74        1.39      0.37 o 
   7  10   7       42.41       41.17      1.85 o 
  -4  11   7        3.04        2.88      0.61 o 
  -3  11   7        0.85        0.23      0.48 o 
  -2  11   7        4.10        4.61      0.77 o 
  -1  11   7      218.59      229.48      3.55 o 
   0  11   7        6.76       10.67      0.79 o 
   1  11   7       82.18       92.61      2.49 o 
   2  11   7       14.19       11.67      1.12 o 
   3  11   7      303.12      326.18     15.01 o 
   4  11   7      105.94      110.59      4.13 o 
   5  11   7        0.67        0.39      0.50 o 
   6  11   7       20.29       16.55      2.48 o 
  -4  12   7       20.09       15.08      1.72 o 
  -3  12   7      110.88      113.80      3.59 o 
  -2  12   7        4.59        3.62      0.80 o 
  -1  12   7        0.62        2.91      0.91 o 
   0  12   7        7.10       10.08      0.93 o 
   1  12   7      137.13      134.63      3.33 o 
   2  12   7        6.00        6.42      0.76 o 
   3  12   7        0.59        0.30      0.57 o 
   4  12   7       17.97       17.08      1.53 o 
   5  12   7       44.17       47.91      2.29 o 
   6  12   7        1.71        1.71      0.58 o 
  -2  13   7      184.37      180.06      3.30 o 
  -1  13   7        5.13        3.82      1.07 o 
   0  13   7       17.98       17.60      1.21 o 
   1  13   7        5.73        6.00      0.77 o 
   2  13   7        0.08        0.38      0.41 o 
   3  13   7       74.01       82.85      2.63 o 
   4  13   7        6.11        4.68      0.92 o 
   5  13   7       24.39       23.29      1.69 o 
  -1  14   7       41.33       33.92      2.06 o 
   0  14   7        0.83        0.23      0.53 o 
   1  14   7       11.29       11.02      0.90 o 
   2  14   7        0.90        0.90      0.41 o 
   3  14   7        4.78        3.70      1.07 o 
  -3  -8   8       42.34       28.69      7.76 o 
  -2  -8   8       26.87       20.40      5.21 o 
  -1  -8   8       39.71       37.70      7.47 o 
   0  -8   8       15.08       13.97      2.95 o 
   1  -8   8       87.10       87.87      7.14 o 
   2  -8   8        0.01        0.47      0.46 o 
   3  -8   8       13.03       10.84      1.81 o 
  -4  -7   8       42.79       28.70      7.31 o 
  -3  -7   8        0.09        0.52      0.50 o 
  -2  -7   8       44.15       40.37      8.51 o 
  -1  -7   8       52.23       51.18      6.00 o 
   0  -7   8       17.65       20.29      4.44 o 
   1  -7   8       36.01       26.81      6.32 o 
   2  -7   8        3.41        2.13      1.07 o 
   3  -7   8        0.03        0.24      0.62 o 
   4  -7   8       93.06       98.03      6.16 o 
  -5  -6   8       43.50       38.96      1.68 o 
  -4  -6   8        2.81        1.44      0.30 o 
  -3  -6   8       56.68       55.52      2.55 o 
  -2  -6   8      180.32      174.26      5.99 o 
   0  -6   8       41.02       32.50      6.12 o 
   1  -6   8        0.17        1.44      0.63 o 
   2  -6   8      202.37      189.84      6.61 o 
   3  -6   8        0.43       -0.24      0.94 o 
   4  -6   8       32.01       28.78      2.10 o 
  -5  -5   8       18.45       13.76      0.90 o 
  -4  -5   8       48.74       49.66      1.20 o 
  -3  -5   8        0.01        0.19      0.24 o 
  -2  -5   8        0.02       -0.26      0.70 o 
  -1  -5   8       69.95       64.94      3.97 o 
   0  -5   8       13.60       13.92      2.25 o 
   1  -5   8      155.92      146.56      4.80 o 
   2  -5   8        5.44        4.05      0.82 o 
   3  -5   8        5.00        2.31      0.88 o 
   4  -5   8        2.15        2.24      0.67 o 
   5  -5   8       54.21       56.10      2.72 o 
   6  -5   8        0.04        0.17      1.02 o 
  -6  -4   8        0.09        0.06      0.38 o 
  -5  -4   8       78.06       74.86      1.41 o 
  -4  -4   8        3.22        1.41      0.58 o 
  -3  -4   8       72.92       68.67      1.28 o 
  -2  -4   8       20.44       17.10      1.01 o 
  -1  -4   8      385.36      377.37      8.11 o 
   0  -4   8     1919.04     2003.34      4.39 o 
   1  -4   8       20.13       18.27      4.21 o 
   2  -4   8        5.53        6.71      0.90 o 
   3  -4   8        9.33       11.98      2.34 o 
   4  -4   8       94.37       82.79     10.79 o 
   5  -4   8       41.93       36.97      1.93 o 
   6  -4   8       22.40       23.60      2.25 o 
  -6  -3   8       15.48       17.03      1.01 o 
  -5  -3   8        8.61        6.39      0.76 o 
  -4  -3   8        2.80        3.71      0.47 o 
  -3  -3   8        2.83        4.03      0.65 o 
  -2  -3   8        3.59        5.68      1.13 o 
  -1  -3   8      106.49      106.93      2.27 o 
   0  -3   8       72.67       67.34      1.38 o 
   1  -3   8        4.42        6.73      0.66 o 
   2  -3   8      221.39      214.53      2.76 o 
   3  -3   8      254.17      248.46      3.26 o 
   4  -3   8        8.76        5.77      0.74 o 
   5  -3   8        3.21        1.83      0.46 o 
   6  -3   8      170.14      166.13      3.30 o 
   7  -3   8       98.31       95.30      6.28 o 
  -6  -2   8       33.08       28.94      1.16 o 
  -5  -2   8       77.90       70.07      2.49 o 
  -4  -2   8       85.40       68.71      1.94 o 
  -3  -2   8        8.51       10.76      1.98 o 
  -2  -2   8       20.82       24.14      4.19 o 
  -1  -2   8      449.84      484.96      4.72 o 
   0  -2   8       44.16       51.49      1.48 o 
   1  -2   8       56.26       47.87      2.64 o 
   2  -2   8      234.46      256.85      2.65 o 
   3  -2   8        1.86        0.71      0.47 o 
   4  -2   8        0.06        0.51      0.95 o 
   5  -2   8       95.40       88.54      2.67 o 
   6  -2   8       71.06       72.28      1.95 o 
   7  -2   8       19.74       17.76      1.52 o 
  -7  -1   8       50.82       48.59      2.20 o 
  -6  -1   8       11.26       11.76      1.04 o 
  -5  -1   8      127.09      121.11      2.82 o 
  -4  -1   8       64.67       55.78      1.67 o 
  -3  -1   8       48.81       44.35      3.32 o 
  -2  -1   8       28.74       34.24      1.69 o 
  -1  -1   8       28.07       20.34      2.73 o 
   0  -1   8        3.73        4.68      0.59 o 
   1  -1   8       99.65      102.75      1.97 o 
   2  -1   8       84.01       78.39      1.58 o 
   3  -1   8       23.44       24.59      1.46 o 
   4  -1   8        0.14        2.48      0.98 o 
   5  -1   8       89.75       85.64      1.86 o 
   6  -1   8      700.94      795.58      5.48 o 
   7  -1   8       27.17       22.86      1.25 o 
   8  -1   8       43.60       38.99      4.70 o 
  -7   0   8        0.00        0.16      1.15 o 
  -6   0   8       46.65       46.33      2.15 o 
  -5   0   8        0.60        1.00      0.55 o 
  -4   0   8       27.57       25.40      1.92 o 
  -3   0   8      123.30      116.17      4.10 o 
  -2   0   8       78.34       91.19      2.54 o 
  -1   0   8       34.01       35.69      1.55 o 
   0   0   8       24.02       23.22      1.83 o 
   1   0   8      295.40      286.41      2.27 o 
   2   0   8       36.53       39.76      1.35 o 
   3   0   8      407.90      433.66      4.04 o 
   4   0   8      131.57      125.44      2.77 o 
   5   0   8      176.59      187.05      2.75 o 
   6   0   8      291.18      312.93     14.28 o 
   7   0   8       82.19       89.86      2.51 o 
   8   0   8        0.03       -0.68      0.57 o 
  -7   1   8       81.08       86.94      2.61 o 
  -6   1   8       64.98       66.60      3.14 o 
  -5   1   8        3.86        1.70      0.52 o 
  -4   1   8       29.38       27.38      1.64 o 
  -3   1   8        0.07       -0.39      0.64 o 
  -2   1   8       73.78       75.95      2.32 o 
  -1   1   8       31.83       18.04      3.69 o 
   0   1   8      192.65      211.26      2.48 o 
   1   1   8      500.77      567.88      4.39 o 
   2   1   8       31.98       47.39      1.38 o 
   3   1   8       76.40       82.47      1.40 o 
   4   1   8      140.19      137.14      2.88 o 
   5   1   8        0.83        0.81      0.56 o 
   6   1   8       28.44       25.43      1.07 o 
   7   1   8       19.19       17.42      1.45 o 
   8   1   8       60.11       67.47      5.24 o 
  -7   2   8       15.23       13.61      1.25 o 
  -6   2   8       68.50       66.96      2.46 o 
  -5   2   8      232.39      241.08      3.95 o 
  -4   2   8       13.66       14.82      1.37 o 
  -3   2   8        4.75        6.15      0.97 o 
  -2   2   8       11.84       10.78      1.25 o 
  -1   2   8      141.08      160.54      2.52 o 
   0   2   8       13.51       12.59      1.85 o 
   1   2   8      109.50      102.61      4.33 o 
   2   2   8      327.52      382.21      4.29 o 
   3   2   8      489.28      462.68      3.09 o 
   4   2   8      458.13      478.05      3.16 o 
   5   2   8      404.13      429.70      9.51 o 
   6   2   8        0.04       -0.37      0.55 o 
   7   2   8       26.74       26.04      1.58 o 
   8   2   8        0.10        0.57      0.38 o 
  -7   3   8       14.12       12.41      1.23 o 
  -6   3   8       17.77       18.66      1.28 o 
  -5   3   8       90.33       87.53      2.19 o 
  -4   3   8        1.37        1.37      0.51 o 
  -3   3   8      575.70      612.64      4.95 o 
  -2   3   8      194.28      212.71      3.04 o 
  -1   3   8      702.98      747.42      5.47 o 
   0   3   8      287.70      320.04      4.27 o 
   1   3   8      395.04      399.91      3.58 o 
   2   3   8       16.75       21.90      1.16 o 
   3   3   8      230.31      238.35      2.22 o 
   4   3   8      132.22      129.17      2.02 o 
   5   3   8      796.84      802.88      7.33 o 
   6   3   8      356.67      375.44      4.34 o 
   7   3   8        0.26       -0.13      0.47 o 
   8   3   8        4.74        5.40      0.74 o 
  -7   4   8        0.13        0.19      0.72 o 
  -6   4   8        7.35        6.11      0.79 o 
  -5   4   8        1.94        0.45      0.66 o 
  -4   4   8      438.79      449.29     10.48 o 
  -3   4   8      296.33      329.71      3.68 o 
  -2   4   8      148.05      161.01      2.47 o 
  -1   4   8       62.22       55.79      1.42 o 
   0   4   8       24.27       21.12      1.90 o 
   1   4   8        5.74        2.17      0.83 o 
   2   4   8       10.44        8.81      1.26 o 
   3   4   8       48.17       51.42      1.56 o 
   4   4   8       55.66       48.54      1.23 o 
   5   4   8      199.07      191.64      3.75 o 
   6   4   8       32.50       28.30      1.88 o 
   7   4   8        0.76        0.80      0.76 o 
   8   4   8       24.65       22.10      1.84 o 
  -7   5   8        0.78        1.77      0.80 o 
  -6   5   8      101.04      105.38      2.62 o 
  -5   5   8        0.00       -0.60      0.67 o 
  -4   5   8      533.34      571.42      7.10 o 
  -3   5   8      152.16      155.42      2.85 o 
  -2   5   8      507.64      535.45      4.69 o 
  -1   5   8      138.61      165.08      1.98 o 
   0   5   8      737.20      797.32      4.59 o 
   1   5   8      498.13      537.10      3.44 o 
   2   5   8      199.86      197.11      3.46 o 
   3   5   8      176.78      179.88      1.90 o 
   4   5   8       60.80       56.90      1.39 o 
   5   5   8      431.91      458.08      4.49 o 
   6   5   8       13.67       11.00      0.90 o 
   7   5   8        2.39        0.21      0.27 o 
   8   5   8       42.37       43.62      3.05 o 
  -6   6   8       99.00      106.51      2.64 o 
  -5   6   8       89.43       88.29      3.42 o 
  -4   6   8        0.19       -0.85      0.73 o 
  -3   6   8       13.46       16.40      1.49 o 
  -2   6   8        0.78        0.84      0.61 o 
  -1   6   8      256.50      265.96      3.18 o 
   0   6   8      103.23      103.04      1.60 o 
   1   6   8       71.73       76.09      1.64 o 
   2   6   8      103.91       97.26      1.56 o 
   3   6   8      116.75      111.26      1.71 o 
   4   6   8       55.44       49.72      1.61 o 
   5   6   8        0.01       -0.16      0.39 o 
   6   6   8       30.59       30.75      1.12 o 
   7   6   8       21.75       19.38      1.12 o 
   8   6   8        0.00        0.40      0.34 o 
  -6   7   8       45.71       47.89      2.76 o 
  -5   7   8       20.95       19.75      1.97 o 
  -4   7   8       30.64       25.38      1.85 o 
  -3   7   8        6.49        6.29      0.96 o 
  -2   7   8      144.25      159.64      5.02 o 
  -1   7   8      830.68      912.45     12.29 o 
   0   7   8      354.56      358.21      4.99 o 
   1   7   8      290.31      293.31      3.22 o 
   2   7   8       15.57       16.97      1.32 o 
   3   7   8      172.58      168.70      4.58 o 
   4   7   8      164.57      163.32      2.08 o 
   5   7   8      113.04      120.19      2.90 o 
   6   7   8      126.49      142.37      1.52 o 
   7   7   8       19.72       15.55      1.04 o 
   8   7   8       60.58       75.80      1.38 o 
  -6   8   8        0.01        0.09      0.76 o 
  -5   8   8        0.75        1.49      1.10 o 
  -4   8   8       27.24       29.14      2.04 o 
  -3   8   8      259.61      277.27      4.00 o 
  -2   8   8      350.04      366.42      4.92 o 
  -1   8   8        4.16        1.86      0.92 o 
   0   8   8       26.25       28.90      2.48 o 
   1   8   8      247.17      241.74      3.21 o 
   2   8   8       18.22       18.55      2.02 o 
   3   8   8      858.52      919.23      6.96 o 
   4   8   8       60.96       60.36      2.26 o 
   5   8   8       30.87       29.39      1.65 o 
   6   8   8      204.77      206.81      5.13 o 
   7   8   8       22.07       23.42      1.45 o 
   8   8   8       79.38       66.81      8.26 o 
  -5   9   8      147.80      145.72      3.33 o 
  -4   9   8        0.46        0.92      0.89 o 
  -3   9   8       55.09       47.68      2.09 o 
  -2   9   8       25.92       25.26      1.52 o 
  -1   9   8      127.61      128.13      2.49 o 
   0   9   8        0.78        0.72      0.94 o 
   1   9   8      340.63      344.03      5.74 o 
   2   9   8       60.65       54.62      2.28 o 
   3   9   8       49.07       51.88      4.06 o 
   4   9   8        0.73        1.04      0.44 o 
   5   9   8      356.96      377.57      7.03 o 
   6   9   8        5.42        5.75      0.86 o 
   7   9   8        4.24        6.25      1.00 o 
  -5  10   8        2.09        1.49      0.69 o 
  -4  10   8       26.07       26.47      1.95 o 
  -3  10   8       57.76       53.15      2.41 o 
  -2  10   8      120.38      119.29      2.61 o 
  -1  10   8       30.12       20.20      1.63 o 
   0  10   8        4.28        1.90      0.60 o 
   1  10   8       24.38       19.57      1.47 o 
   2  10   8      592.60      607.10      5.20 o 
   3  10   8        0.71       -0.12      0.47 o 
   4  10   8      128.65      136.55      4.47 o 
   5  10   8       98.38      104.49      3.67 o 
   6  10   8        7.00        8.55      1.25 o 
   7  10   8        6.73        6.10      1.01 o 
  -4  11   8       14.05       11.75      1.42 o 
  -3  11   8       29.55       30.68      2.08 o 
  -2  11   8        6.34        4.84      0.82 o 
  -1  11   8        2.54        1.51      0.97 o 
   0  11   8       26.86       26.96      2.11 o 
   1  11   8        1.32        0.98      0.38 o 
   2  11   8      298.73      294.56      3.61 o 
   3  11   8      139.48      143.24      4.02 o 
   4  11   8       63.20       69.73      2.88 o 
   5  11   8      152.70      166.54      3.90 o 
   6  11   8       19.84       19.94      2.12 o 
  -3  12   8       13.86       10.39      1.29 o 
  -2  12   8       52.63       46.12      2.21 o 
  -1  12   8        5.63        5.17      1.23 o 
   0  12   8        3.30        1.76      1.07 o 
   1  12   8        1.13        0.36      0.30 o 
   2  12   8       17.57       17.65      2.60 o 
   3  12   8       26.03       26.62      1.58 o 
   4  12   8        0.24        0.20      0.50 o 
   5  12   8      116.95      116.41      3.12 o 
   6  12   8       36.35       34.80      2.05 o 
  -2  13   8       46.13       35.99      3.02 o 
  -1  13   8        0.03        0.23      0.67 o 
   0  13   8       21.34       16.73      1.97 o 
   1  13   8        0.12        0.08      0.28 o 
   2  13   8       54.94       52.07      2.10 o 
   3  13   8       73.95       77.11      2.57 o 
   4  13   8       15.52       13.26      1.49 o 
   5  13   8       15.82       17.83      1.49 o 
  -1  14   8       40.57       46.22      3.63 o 
   0  14   8       41.18       43.33      1.87 o 
   1  14   8        5.00        3.34      0.88 o 
   2  14   8       20.66       20.20      3.45 o 
   3  14   8        1.20        0.51      0.46 o 
  -1  -8   9        5.85        4.13      1.21 o 
   0  -8   9       11.89       11.46      2.66 o 
   1  -8   9        3.47        1.56      0.71 o 
  -3  -7   9       34.35       31.61      7.76 o 
  -2  -7   9        5.59        3.73      1.04 o 
  -1  -7   9       13.24        7.60      2.27 o 
   0  -7   9        0.34        1.66      0.77 o 
   1  -7   9      117.99      123.59      8.04 o 
   2  -7   9       32.01       26.51      5.87 o 
   3  -7   9       18.93       17.69      3.31 o 
  -4  -6   9        1.87        1.37      0.23 o 
  -3  -6   9        5.42        3.21      1.04 o 
  -2  -6   9      104.32      109.89      3.57 o 
  -1  -6   9      205.56      210.39      5.36 o 
   0  -6   9        1.61        1.60      0.73 o 
   1  -6   9        1.28        1.56      0.74 o 
   2  -6   9       17.33       17.16      4.17 o 
   3  -6   9        0.01        0.09      0.46 o 
   4  -6   9      109.98      101.01     10.64 o 
  -5  -5   9        0.52        0.36      0.32 o 
  -4  -5   9       16.78       14.62      1.00 o 
  -3  -5   9      175.12      190.53      3.34 o 
  -2  -5   9        4.43        2.65      0.53 o 
  -1  -5   9       15.07       12.17      2.92 o 
   0  -5   9      164.43      164.96      6.85 o 
   1  -5   9       82.07       73.55      5.76 o 
   2  -5   9        1.10        0.00      0.56 o 
   3  -5   9      109.80      102.17     10.94 o 
   4  -5   9        4.21        2.05      1.07 o 
   5  -5   9       90.24       92.69      3.60 o 
  -5  -4   9       14.43       16.12      1.21 o 
  -4  -4   9       48.41       47.08      1.38 o 
  -3  -4   9       62.55       62.02      1.47 o 
  -2  -4   9        3.16        3.26      0.39 o 
  -1  -4   9      156.18      149.93      1.47 o 
   0  -4   9      130.70      135.36      1.35 o 
   1  -4   9       45.21       39.72      1.84 o 
   2  -4   9        4.35        3.27      0.61 o 
   3  -4   9       75.33       61.68      5.25 o 
   4  -4   9       43.95       34.90      5.76 o 
   5  -4   9       56.98       57.50      2.86 o 
   6  -4   9        2.48        2.28      0.81 o 
  -6  -3   9       23.29       17.25      1.32 o 
  -5  -3   9       11.61        9.00      0.81 o 
  -4  -3   9      108.62      112.07      3.41 o 
  -3  -3   9       30.22       29.52      3.04 o 
  -2  -3   9      203.62      215.38      3.07 o 
  -1  -3   9      724.45      802.60      6.25 o 
   0  -3   9      316.17      356.45      4.05 o 
   1  -3   9       64.99       61.53      1.57 o 
   2  -3   9      474.27      502.96      4.21 o 
   3  -3   9        0.52        0.30      0.36 o 
   4  -3   9       72.13       71.06      3.39 o 
   5  -3   9       12.33       10.76      1.41 o 
   6  -3   9       39.79       41.33      2.39 o 
  -6  -2   9        1.37        0.97      0.45 o 
  -5  -2   9       10.15        9.78      1.07 o 
  -4  -2   9        7.33       10.04      1.27 o 
  -3  -2   9       12.63        9.39      2.29 o 
  -2  -2   9       55.02       54.47      2.44 o 
  -1  -2   9        9.24        9.19      1.94 o 
   0  -2   9       20.54       19.23      1.03 o 
   1  -2   9      616.66      639.31      4.79 o 
   2  -2   9       27.40       23.36      1.27 o 
   3  -2   9      101.49       87.11      2.13 o 
   4  -2   9      133.24      129.30      6.67 o 
   5  -2   9      261.91      277.11      6.14 o 
   6  -2   9      200.14      208.60      2.87 o 
   7  -2   9        6.20        7.15      1.03 o 
  -6  -1   9        5.51        5.15      0.87 o 
  -5  -1   9      228.86      239.79      5.01 o 
  -4  -1   9        0.01        0.27      0.52 o 
  -3  -1   9      140.79      145.08      3.70 o 
  -2  -1   9      186.45      196.49      5.34 o 
  -1  -1   9     1496.34     1579.39      8.46 o 
   0  -1   9        0.17       -0.50      0.61 o 
   1  -1   9      714.35      732.98      4.83 o 
   2  -1   9       27.63       21.32      1.43 o 
   3  -1   9      363.17      358.42      4.18 o 
   4  -1   9      216.09      209.29      3.03 o 
   5  -1   9       97.47       94.63      5.00 o 
   6  -1   9      131.91      136.45      3.06 o 
   7  -1   9        6.95        6.69      0.77 o 
  -6   0   9        3.69        1.60      0.70 o 
  -5   0   9        0.22        0.29      0.44 o 
  -4   0   9      158.60      166.76      3.37 o 
  -3   0   9       48.02       47.49      1.54 o 
  -2   0   9        7.82       11.47      2.37 o 
  -1   0   9      865.39      882.13      7.44 o 
   0   0   9      623.50      663.91      5.60 o 
   1   0   9        0.25       -0.16      0.90 o 
   2   0   9        5.00        3.71      1.17 o 
   3   0   9        7.01       11.08      1.00 o 
   4   0   9      189.43      199.23      3.46 o 
   5   0   9        5.21        3.46      0.61 o 
   6   0   9      615.02      701.58     17.05 o 
   7   0   9        4.14        3.57      0.64 o 
  -6   1   9        0.98        1.84      0.92 o 
  -5   1   9       38.66       33.84      2.05 o 
  -4   1   9        2.62        3.67      1.30 o 
  -3   1   9        0.28        0.95      0.48 o 
  -2   1   9       47.47       42.35      3.39 o 
  -1   1   9       55.09       66.93      2.35 o 
   0   1   9       41.79       31.24      4.01 o 
   1   1   9       33.00       26.77      1.38 o 
   2   1   9      163.15      141.98      2.09 o 
   3   1   9     1025.01     1147.19     19.80 o 
   4   1   9      348.67      351.36      3.89 o 
   5   1   9       45.31       37.17      4.04 o 
   6   1   9       53.30       59.20      2.42 o 
   7   1   9      113.49      125.96      2.69 o 
   8   1   9       11.30       12.59      1.06 o 
  -7   2   9       61.16       63.03      2.90 o 
  -6   2   9       16.76       16.79      2.54 o 
  -5   2   9       40.27       42.95      3.48 o 
  -4   2   9        2.96        1.22      0.50 o 
  -3   2   9       26.00       28.17      1.86 o 
  -2   2   9      206.79      210.94      6.54 o 
  -1   2   9      185.15      181.82      4.18 o 
   0   2   9       81.38       91.53      2.66 o 
   1   2   9        1.61        3.96      0.79 o 
   2   2   9       54.01       60.58      1.67 o 
   3   2   9       41.94       31.20      3.72 o 
   4   2   9       74.80       66.76      2.31 o 
   5   2   9      352.12      365.23      4.74 o 
   6   2   9       15.46       13.94      1.27 o 
   7   2   9       14.65       16.33      1.90 o 
   8   2   9        1.47        1.32      0.78 o 
  -6   3   9       90.03       91.13      3.15 o 
  -5   3   9       19.87       18.78      2.25 o 
  -4   3   9        4.01        5.08      0.79 o 
  -3   3   9        0.78        0.78      0.61 o 
  -2   3   9      218.71      243.37      3.38 o 
  -1   3   9        0.48        0.24      0.93 o 
   0   3   9      211.00      219.23      3.08 o 
   1   3   9        0.03        0.67      0.31 o 
   2   3   9       11.98       10.29      1.02 o 
   3   3   9       11.43       10.89      1.06 o 
   5   3   9      143.79      147.61      3.27 o 
   6   3   9        7.74        8.16      0.85 o 
   7   3   9       97.25      102.07      3.11 o 
   8   3   9       20.43       16.96      1.26 o 
  -6   4   9        2.82        1.02      0.62 o 
  -5   4   9      266.15      291.41     11.14 o 
  -4   4   9       51.82       54.14      4.37 o 
  -3   4   9      123.24      134.07      2.58 o 
  -2   4   9        9.42        8.79      1.11 o 
  -1   4   9       17.40       17.40      1.01 o 
   0   4   9        0.44        0.73      0.35 o 
   1   4   9       84.34      114.36      3.01 o 
   2   4   9      470.00      477.20      3.92 o 
   3   4   9       21.30       19.87      1.12 o 
   4   4   9        1.44        0.91      0.71 o 
   5   4   9      520.32      556.61     19.54 o 
   6   4   9        0.05       -0.81      0.54 o 
   7   4   9       74.40       79.72      2.83 o 
   8   4   9       10.56        9.15      1.33 o 
  -6   5   9       20.49       18.65      1.92 o 
  -5   5   9       14.25       13.38      1.98 o 
  -4   5   9      333.70      355.64      4.84 o 
  -3   5   9       38.63       42.28      2.35 o 
  -2   5   9       32.26       32.34      2.19 o 
  -1   5   9      147.63      143.05      3.50 o 
   0   5   9       20.70       16.26      1.52 o 
   1   5   9       29.00       33.84      1.55 o 
   2   5   9       33.69       33.06      4.24 o 
   3   5   9      157.19      156.94      2.40 o 
   4   5   9      173.46      166.24      2.26 o 
   5   5   9       70.78       63.53      1.52 o 
   6   5   9       22.42       24.15      1.82 o 
   7   5   9      114.15      124.13      4.10 o 
   8   5   9        1.77        1.28      0.46 o 
  -6   6   9        0.01        0.86      0.72 o 
  -5   6   9       65.77       68.06      8.28 o 
  -4   6   9      554.27      612.25      7.74 o 
  -3   6   9        0.75        0.29      0.81 o 
  -1   6   9      160.77      146.77      5.67 o 
   0   6   9        4.34        2.58      0.63 o 
   1   6   9       17.66       11.65      1.99 o 
   2   6   9      158.51      172.49      2.62 o 
   3   6   9        2.19        1.55      0.47 o 
   4   6   9       51.55       57.31      1.75 o 
   5   6   9        5.60        3.17      0.57 o 
   6   6   9       31.60       31.90      1.37 o 
   7   6   9       24.83       24.67      1.29 o 
   8   6   9       67.96       69.59      2.79 o 
  -6   7   9       12.57       12.59      2.31 o 
  -5   7   9       88.50       86.28      3.27 o 
  -4   7   9      282.41      304.47      5.67 o 
  -3   7   9        0.19        0.32      0.56 o 
  -2   7   9       65.24       68.32      5.01 o 
  -1   7   9       81.77       69.70      4.48 o 
   0   7   9       27.29       21.31      2.78 o 
   1   7   9      399.47      403.43      4.56 o 
   2   7   9        0.12       -1.28      1.02 o 
   3   7   9      277.14      279.54      5.02 o 
   4   7   9      121.13      118.84      1.84 o 
   5   7   9       57.37       52.30      1.37 o 
   6   7   9        3.76        2.95      0.44 o 
   7   7   9       46.38       49.00      1.44 o 
   8   7   9       13.75       12.84      0.79 o 
  -5   8   9        1.89        3.43      1.71 o 
  -4   8   9      177.88      189.77      4.84 o 
  -3   8   9      124.27      127.86      3.61 o 
  -2   8   9      552.09      581.94      9.86 o 
  -1   8   9      255.45      255.30      5.08 o 
   0   8   9       11.38       11.23      1.34 o 
   1   8   9       75.25       71.11      2.35 o 
   2   8   9      405.76      428.05      7.38 o 
   3   8   9      874.91      912.10     10.54 o 
   4   8   9       43.13       42.15      1.00 o 
   5   8   9        0.16        0.45      0.17 o 
   6   8   9       10.41        9.41      1.10 o 
   7   8   9       19.83       21.97      1.38 o 
  -5   9   9       12.30       11.07      1.51 o 
  -4   9   9        0.01        0.97      1.03 o 
  -3   9   9        7.29        6.92      1.14 o 
  -2   9   9       31.47       30.54      5.64 o 
  -1   9   9      449.19      473.72      7.74 o 
   0   9   9      930.82     1008.26     17.64 o 
   1   9   9       27.20       20.74      7.20 o 
   2   9   9       57.55       56.35      2.04 o 
   3   9   9       85.08       76.98      3.55 o 
   4   9   9       81.18       80.20      1.26 o 
   5   9   9      122.22      118.21      3.55 o 
   6   9   9      181.25      186.97      5.86 o 
   7   9   9        8.69        5.43      1.53 o 
  -4  10   9        9.57        6.99      1.09 o 
  -3  10   9       83.45       87.58      3.39 o 
  -2  10   9       10.01       11.71      1.74 o 
  -1  10   9      158.06      158.38      3.94 o 
   0  10   9       24.76       24.30      2.03 o 
   1  10   9        9.38        6.11      1.12 o 
   2  10   9       11.53       11.10      2.42 o 
   3  10   9      424.37      483.31     13.10 o 
   4  10   9       11.30       10.04      1.01 o 
   5  10   9        3.17        0.85      0.95 o 
   6  10   9       87.74       82.00      4.62 o 
   7  10   9      138.87      146.92      7.39 o 
  -4  11   9       24.08       20.12      2.18 o 
  -3  11   9       47.43       44.32      2.34 o 
  -2  11   9        0.21        0.47      0.86 o 
  -1  11   9        6.06        5.25      1.26 o 
   0  11   9       82.77       79.64      4.20 o 
   1  11   9        0.10        0.26      1.74 o 
   2  11   9      102.00      112.56      2.64 o 
   3  11   9       36.24       34.15      1.91 o 
   4  11   9      128.44      135.87      4.21 o 
   5  11   9       77.99       79.55      2.77 o 
   6  11   9       65.17       68.56      2.95 o 
  -3  12   9       27.33       23.21      1.93 o 
  -2  12   9       25.41       30.83      3.99 o 
  -1  12   9        0.04        0.39      0.38 o 
   0  12   9       48.46       48.73      2.13 o 
   1  12   9        0.11       -0.52      0.54 o 
   2  12   9      171.28      174.12      3.69 o 
   3  12   9       35.73       31.69      1.79 o 
   4  12   9       62.20       58.69      2.49 o 
   5  12   9       12.89       10.87      1.19 o 
  -2  13   9        9.61        8.15      1.07 o 
  -1  13   9       80.69       83.55      2.75 o 
   0  13   9       27.84       22.55      5.74 o 
   1  13   9       30.26       30.07      2.42 o 
   2  13   9       96.13      106.31      3.30 o 
   3  13   9        9.51        9.61      1.16 o 
   4  13   9        0.94        0.29      0.48 o 
   0  14   9        1.31        1.11      0.85 o 
   1  14   9      103.47      110.09      3.14 o 
   2  14   9        0.12        0.32      0.43 o 
   3  14   9       26.23       23.52      3.30 o 
  -1  -7  10       10.79        8.72      1.93 o 
   0  -7  10       97.40      102.78      8.58 o 
   1  -7  10        9.79        9.62      2.37 o 
  -3  -6  10       19.55       20.43      6.29 o 
  -2  -6  10        0.01        0.23      0.53 o 
  -1  -6  10       28.62       22.21      4.93 o 
   0  -6  10        0.09        0.35      0.56 o 
   1  -6  10        2.75        1.94      0.59 o 
   2  -6  10        7.32        6.96      1.86 o 
   3  -6  10       17.25       11.68      2.99 o 
  -4  -5  10       46.97       53.23      2.38 o 
  -3  -5  10        0.60        0.11      0.18 o 
  -2  -5  10        0.02       -0.86      0.73 o 
  -1  -5  10      145.41      159.67      5.06 o 
   0  -5  10      149.51      145.81      4.41 o 
   1  -5  10        0.16        0.39      0.40 o 
   2  -5  10       65.69       66.87      6.06 o 
   3  -5  10        6.57        3.91      1.49 o 
   4  -5  10       11.23        8.16      1.64 o 
  -4  -4  10       47.35       54.00      1.53 o 
  -3  -4  10        2.22        1.12      0.62 o 
  -2  -4  10        6.48        6.15      0.66 o 
  -1  -4  10       51.51       51.83      0.99 o 
   0  -4  10       16.72       13.33      1.27 o 
   1  -4  10        5.11        1.87      0.71 o 
   2  -4  10        5.53        4.78      0.65 o 
   3  -4  10       42.13       36.42      2.73 o 
   4  -4  10       27.40       19.65      4.34 o 
   5  -4  10       21.43       23.76      3.04 o 
  -5  -3  10       41.92       34.22      1.82 o 
  -4  -3  10       31.03       25.90      1.72 o 
  -3  -3  10       92.83      100.75      2.65 o 
  -2  -3  10       39.21       35.73      1.76 o 
  -1  -3  10       72.83       71.44      1.53 o 
   0  -3  10       54.64       52.45      1.41 o 
   1  -3  10      122.52      115.24      2.63 o 
   2  -3  10       13.50       13.23      0.93 o 
   3  -3  10      497.56      490.50      5.97 o 
   4  -3  10       95.30       83.22      2.55 o 
   5  -3  10        0.71        0.93      0.73 o 
   6  -3  10        3.21        2.62      0.89 o 
  -5  -2  10       49.53       55.84      1.44 o 
  -4  -2  10      289.75      315.49      4.95 o 
  -3  -2  10       72.95       76.28      2.64 o 
  -2  -2  10       10.01       10.16      1.79 o 
  -1  -2  10      262.38      259.87      3.64 o 
   0  -2  10     1242.36     1381.79      6.29 o 
   1  -2  10      144.11      143.02      2.19 o 
   2  -2  10      131.30      145.27      2.72 o 
   3  -2  10       10.45        8.20      1.01 o 
   4  -2  10       49.69       42.24      1.87 o 
   5  -2  10       50.00       53.25      2.03 o 
   6  -2  10       13.62       14.55      1.26 o 
  -6  -1  10       14.20       16.13      1.26 o 
  -5  -1  10      109.62      116.81      3.52 o 
  -4  -1  10        5.69        3.64      0.75 o 
  -3  -1  10       57.76       59.01      2.33 o 
  -2  -1  10      302.64      300.19      5.18 o 
  -1  -1  10       60.00       59.38      2.05 o 
   0  -1  10      134.85      144.39      3.00 o 
   1  -1  10      119.68      131.79      2.25 o 
   2  -1  10      739.47      792.24      6.86 o 
   3  -1  10       34.14       36.61      2.41 o 
   4  -1  10      491.15      521.32      5.35 o 
   5  -1  10      169.41      161.79      4.37 o 
   6  -1  10       12.27       12.17      1.05 o 
   7  -1  10       98.93      101.44      2.66 o 
  -6   0  10        0.01        0.04      0.23 o 
  -5   0  10       35.02       41.18      2.82 o 
  -4   0  10        0.25       -0.10      0.59 o 
  -3   0  10      125.69      133.25      2.82 o 
  -2   0  10       81.34       74.87      2.41 o 
  -1   0  10       84.35       77.98      2.49 o 
   0   0  10       54.67       54.24      1.91 o 
   1   0  10     1440.87     1631.70      8.41 o 
   2   0  10       53.50       49.17      1.58 o 
   3   0  10       25.71       30.16      2.48 o 
   4   0  10       37.91       29.90      1.71 o 
   5   0  10       85.43       86.99      2.29 o 
   6   0  10       11.92       12.45      1.38 o 
   7   0  10       46.66       52.19      1.95 o 
  -6   1  10       74.41       73.27      4.17 o 
  -5   1  10       13.69       13.25      2.16 o 
  -4   1  10       22.01       16.90      1.87 o 
  -3   1  10       97.80       91.14      2.35 o 
  -2   1  10        7.05        8.00      1.83 o 
  -1   1  10       70.84       75.22      3.00 o 
   0   1  10       84.08       84.18      2.99 o 
   1   1  10       17.05       10.27      1.01 o 
   2   1  10      523.55      606.23      6.12 o 
   3   1  10      156.85      138.86      4.75 o 
   4   1  10      403.37      418.46      5.01 o 
   5   1  10        1.23        0.69      0.42 o 
   6   1  10       21.29       21.57      1.33 o 
   7   1  10       14.20        9.97      1.16 o 
  -6   2  10        0.14        1.71      0.60 o 
  -5   2  10        3.49        3.99      0.83 o 
  -4   2  10       22.40       20.50      1.79 o 
  -3   2  10       22.60       21.80      1.64 o 
  -2   2  10       19.20       19.15      1.98 o 
  -1   2  10      132.93      135.06      3.02 o 
   0   2  10       43.15       43.82      1.88 o 
   1   2  10      663.30      732.55      6.58 o 
   2   2  10       23.29       28.58      3.31 o 
   3   2  10       10.39        9.24      1.10 o 
   4   2  10      251.15      270.37      4.63 o 
   5   2  10      238.65      232.49      4.51 o 
   6   2  10       14.46       14.93      1.48 o 
   7   2  10      142.93      156.13      2.90 o 
  -6   3  10        2.06        1.15      0.67 o 
  -5   3  10        2.40        2.13      0.66 o 
  -4   3  10       56.38       56.51      2.72 o 
  -3   3  10        0.10       -0.53      0.64 o 
  -2   3  10        5.81        6.65      0.81 o 
  -1   3  10       34.21       32.75      3.12 o 
   0   3  10      338.42      328.02      6.25 o 
   1   3  10       25.23       21.87      5.61 o 
   2   3  10        3.32        7.71      1.14 o 
   3   3  10       13.47       14.86      1.27 o 
   4   3  10      160.70      174.90      3.74 o 
   5   3  10      593.03      660.78      6.82 o 
   6   3  10        0.21        0.64      1.01 o 
   7   3  10       18.11       15.47      1.35 o 
   8   3  10       31.78       30.13      4.98 o 
  -6   4  10       19.95       20.08      3.23 o 
  -5   4  10        2.41        3.03      0.74 o 
  -4   4  10       79.43       81.69      2.49 o 
  -3   4  10      169.31      178.61      3.53 o 
  -2   4  10       40.80       39.90      2.31 o 
  -1   4  10        9.68        6.01      0.90 o 
   0   4  10       14.96       14.19      2.34 o 
   1   4  10      117.22      127.54      2.51 o 
   2   4  10        9.27        8.67      1.77 o 
   4   4  10       27.12       27.24      1.40 o 
   5   4  10        8.54        8.18      0.90 o 
   6   4  10       24.95       26.31      1.18 o 
   7   4  10       18.41       15.28      1.03 o 
   8   4  10       77.10       81.64      5.29 o 
  -6   5  10       41.27       39.56      2.49 o 
  -5   5  10       49.59       44.96      3.94 o 
  -4   5  10      186.44      192.79      9.60 o 
  -3   5  10      174.13      170.14      4.18 o 
  -2   5  10        4.30        4.79      0.85 o 
  -1   5  10      515.13      570.32      6.41 o 
   0   5  10       12.40       10.71      1.59 o 
   1   5  10        0.68        2.11      0.66 o 
   2   5  10        4.21        3.66      0.79 o 
   3   5  10      141.80      139.38      2.15 o 
   5   5  10        0.65        0.29      0.55 o 
   6   5  10       16.14       16.21      1.23 o 
   7   5  10        2.03        0.57      0.39 o 
   8   5  10       13.01       13.64      1.48 o 
  -6   6  10       13.21       12.50      2.54 o 
  -5   6  10        3.15        1.12      0.66 o 
  -4   6  10        0.24       -0.36      0.92 o 
  -3   6  10       27.51       23.62      4.98 o 
  -2   6  10       37.59       40.44      5.12 o 
  -1   6  10        7.62        5.95      3.12 o 
   0   6  10      227.03      228.65      5.36 o 
   1   6  10        3.13        1.93      0.81 o 
   2   6  10        0.08        0.07      0.55 o 
   3   6  10       50.58       51.38      1.53 o 
   4   6  10        4.37        2.67      0.67 o 
   5   6  10       48.91       39.58      1.74 o 
   6   6  10      106.13      108.03      4.72 o 
   7   6  10       78.39       72.20      3.34 o 
   8   6  10        0.01       -0.27      0.37 o 
  -5   7  10        8.95        8.70      1.93 o 
  -4   7  10       89.15      104.42      3.94 o 
  -3   7  10        0.31        1.16      0.76 o 
  -2   7  10       27.30       30.31      6.06 o 
  -1   7  10       36.17       30.91      2.60 o 
   0   7  10      860.98      952.56     14.31 o 
   1   7  10      111.94      116.85      2.51 o 
   2   7  10      361.24      368.92      4.81 o 
   3   7  10      337.60      343.75      4.83 o 
   4   7  10      473.00      497.87      6.44 o 
   5   7  10        5.00        4.40      0.72 o 
   6   7  10        3.98        2.69      0.46 o 
   7   7  10       27.32       25.76      1.06 o 
  -5   8  10       11.51        9.77      2.16 o 
  -4   8  10       32.51       25.43      6.63 o 
  -3   8  10      240.26      263.80      7.01 o 
  -2   8  10      211.97      225.93      4.75 o 
  -1   8  10       50.99       48.72      6.51 o 
   0   8  10       28.96       28.52      2.52 o 
   1   8  10       45.03       48.13      3.07 o 
   2   8  10      662.80      671.27      6.61 o 
   3   8  10        7.61        3.28      1.16 o 
   4   8  10       41.46       43.24      1.76 o 
   5   8  10       27.69       24.42      1.34 o 
   6   8  10       78.88       82.70      2.49 o 
   7   8  10       22.01       23.08      0.74 o 
  -5   9  10       16.50       12.81      3.27 o 
  -4   9  10      138.17      143.49      6.74 o 
  -3   9  10      147.62      162.93      4.76 o 
  -2   9  10        0.03       -0.13      0.94 o 
  -1   9  10      414.84      418.27      7.58 o 
   0   9  10        1.01        0.76      1.97 o 
   1   9  10      589.53      655.79      6.50 o 
   2   9  10       28.68       32.09      2.44 o 
   3   9  10        0.74        0.42      0.46 o 
   4   9  10       61.88       53.47      1.24 o 
   5   9  10       98.80       99.94      2.36 o 
   6   9  10        0.23       -0.12      0.47 o 
   7   9  10       44.76       40.73      1.94 o 
  -4  10  10        3.41        2.39      0.80 o 
  -3  10  10        6.09        4.30      0.79 o 
  -2  10  10       74.28       65.12      5.83 o 
  -1  10  10      339.81      361.05      7.91 o 
   0  10  10       26.28       28.48      3.42 o 
   1  10  10        0.99        0.94      0.59 o 
   2  10  10      254.64      268.46      4.45 o 
   3  10  10        9.66        6.90      1.32 o 
   4  10  10      120.18      130.84      2.74 o 
   5  10  10        0.10       -0.62      0.58 o 
   6  10  10       41.72       40.13      2.34 o 
  -2  11  10       20.74       21.28      4.96 o 
  -1  11  10        8.39        7.80      1.31 o 
   0  11  10        0.15        1.00      0.27 o 
   1  11  10       64.51       68.94      3.98 o 
   2  11  10        0.49        0.45      0.43 o 
   3  11  10        9.17        9.77      0.91 o 
   4  11  10        0.03        0.34      0.84 o 
   5  11  10       29.69       26.96      1.86 o 
   6  11  10        0.45        1.11      0.50 o 
  -3  12  10        1.54        1.51      0.50 o 
  -2  12  10        2.25        2.17      0.75 o 
  -1  12  10        2.60        3.24      1.09 o 
   0  12  10       32.37       27.54      1.80 o 
   1  12  10       29.03       25.17      1.75 o 
   2  12  10        0.40       -0.31      0.58 o 
   3  12  10       71.79       75.99      4.14 o 
   4  12  10       71.53       76.82      3.60 o 
   5  12  10        5.89        7.39      0.89 o 
  -1  13  10       48.64       53.59      4.06 o 
   0  13  10        3.00        1.41      0.35 o 
   1  13  10       12.38        9.98      1.11 o 
   2  13  10        0.09        0.82      0.57 o 
   3  13  10        0.11        0.26      0.85 o 
   4  13  10        7.77        5.83      1.51 o 
   1  14  10       98.24      106.95      3.51 o 
   2  14  10       20.40       15.27      1.48 o 
   0  -6  11        5.29        4.45      0.95 o 
   1  -6  11       30.37       30.10      7.25 o 
  -2  -5  11       50.92       43.29      9.81 o 
  -1  -5  11        3.37        2.09      0.91 o 
   0  -5  11       10.63        9.56      2.46 o 
   1  -5  11       31.84       23.45      5.99 o 
   2  -5  11        0.66        1.44      1.01 o 
   3  -5  11        0.46        3.48      1.25 o 
  -3  -4  11       10.78        5.50      0.90 o 
  -2  -4  11       15.07       14.26      1.59 o 
  -1  -4  11       32.67       30.70      1.86 o 
   0  -4  11       35.78       33.17      2.74 o 
   1  -4  11        8.97        5.25      0.75 o 
   2  -4  11        0.07        0.24      0.25 o 
   3  -4  11       16.97       15.00      3.93 o 
   4  -4  11       12.29       11.56      2.75 o 
  -4  -3  11       13.04       12.40      0.97 o 
  -3  -3  11        4.34        4.03      0.81 o 
  -2  -3  11       23.56       24.29      1.16 o 
  -1  -3  11       28.19       25.28      1.92 o 
   0  -3  11       59.91       63.18      2.03 o 
   1  -3  11      245.95      275.64      5.89 o 
   2  -3  11        3.39        3.34      0.68 o 
   3  -3  11       14.34       12.58      1.75 o 
   4  -3  11       30.58       21.45      3.12 o 
   5  -3  11        1.01        0.82      0.69 o 
  -4  -2  11       11.56        7.81      1.10 o 
  -3  -2  11       13.70       14.10      2.71 o 
  -2  -2  11       44.21       41.47      1.94 o 
  -1  -2  11       38.12       38.01      1.51 o 
   0  -2  11      121.42      119.48      2.68 o 
   1  -2  11        0.00        0.22      0.43 o 
   2  -2  11       35.94       37.11      1.49 o 
   3  -2  11       53.52       42.83      1.73 o 
   4  -2  11        0.27       -0.39      0.57 o 
   5  -2  11       20.92       19.87      1.39 o 
   6  -2  11       10.64       12.64      1.50 o 
  -5  -1  11        8.56        6.70      1.20 o 
  -4  -1  11        0.57        1.59      0.46 o 
  -3  -1  11      126.38      132.06      4.88 o 
  -2  -1  11      631.31      733.70      8.41 o 
  -1  -1  11      397.33      433.88      4.76 o 
   0  -1  11      606.24      684.11      9.23 o 
   1  -1  11       40.70       32.64      1.43 o 
   2  -1  11      118.41      115.79      2.49 o 
   3  -1  11        9.32       12.69      1.44 o 
   4  -1  11      278.29      286.66      6.49 o 
   5  -1  11        0.47       -0.05      0.53 o 
   6  -1  11       39.41       45.11      2.94 o 
  -5   0  11        6.86        5.81      1.48 o 
  -4   0  11       31.86       37.80      2.28 o 
  -3   0  11      195.48      202.76      5.08 o 
  -2   0  11      242.56      257.50      4.87 o 
  -1   0  11      150.77      166.61      4.37 o 
   0   0  11      665.81      713.22      6.24 o 
   1   0  11       12.61       10.29      1.59 o 
   2   0  11      395.50      393.47      3.97 o 
   3   0  11       19.32       13.54      1.22 o 
   4   0  11       11.26        9.69      1.03 o 
   5   0  11       32.79       32.67      1.84 o 
   6   0  11       71.68       63.77      2.41 o 
  -5   1  11       37.81       37.40      2.65 o 
  -4   1  11        0.50        0.69      0.55 o 
  -3   1  11      150.31      147.83      3.11 o 
  -2   1  11      255.83      277.93      4.60 o 
  -1   1  11      901.00      966.66     11.35 o 
   0   1  11        3.30        1.64      0.75 o 
   1   1  11       15.66       13.75      3.61 o 
   2   1  11       15.61       18.46      1.81 o 
   3   1  11      397.38      372.75      4.20 o 
   4   1  11        4.31        3.60      0.88 o 
   5   1  11      132.28      147.74      3.77 o 
   6   1  11       45.77       50.44      4.47 o 
   7   1  11       56.24       53.68      3.32 o 
  -5   2  11       19.29       18.76      2.02 o 
  -4   2  11       27.33       27.31      2.24 o 
  -3   2  11       11.56        9.52      1.25 o 
  -2   2  11       83.29       78.28      2.45 o 
  -1   2  11       14.87        7.36      1.31 o 
   0   2  11       76.61       82.79      2.55 o 
   1   2  11       87.14      111.34      3.21 o 
   2   2  11      283.57      301.64      3.99 o 
   3   2  11       52.14       46.84      3.33 o 
   4   2  11        0.00        0.31      0.34 o 
   5   2  11       36.97       30.10      1.88 o 
   6   2  11      185.85      200.18      3.57 o 
   7   2  11      141.22      144.59      5.93 o 
  -5   3  11        5.45        3.34      0.54 o 
  -4   3  11        1.23        0.45      0.58 o 
  -3   3  11       90.87       98.88      2.62 o 
  -2   3  11        2.95        0.82      0.75 o 
  -1   3  11      169.01      173.67      5.13 o 
   0   3  11       64.74       67.48      2.62 o 
   1   3  11       23.58       25.34      1.64 o 
   2   3  11       33.28       34.29      1.30 o 
   3   3  11       99.87      116.43      3.19 o 
   4   3  11       21.51       17.80      1.53 o 
   5   3  11       27.93       25.29      3.44 o 
   6   3  11       59.77       60.32      2.63 o 
   7   3  11        8.62        9.24      1.08 o 
  -5   4  11        9.37        9.56      1.69 o 
  -4   4  11       86.10       89.65      2.58 o 
  -3   4  11       88.67       85.93      3.23 o 
  -2   4  11       74.32       73.22      4.20 o 
  -1   4  11       41.35       32.93      6.20 o 
   0   4  11        2.94        3.16      1.08 o 
   1   4  11        1.89        1.57      0.90 o 
   2   4  11        4.98        4.05      1.17 o 
   3   4  11        5.35        4.22      1.42 o 
   4   4  11      879.47      920.72      8.07 o 
   5   4  11       32.97       30.60      3.29 o 
   6   4  11       14.40       16.88      1.59 o 
   7   4  11       12.76       11.68      1.08 o 
  -5   5  11       49.62       57.43      9.01 o 
  -4   5  11      179.49      192.50      5.84 o 
  -3   5  11       31.29       27.56      6.05 o 
  -2   5  11      295.56      297.48      6.32 o 
  -1   5  11        1.18        1.17      0.71 o 
   0   5  11      212.60      214.68      5.61 o 
   1   5  11       42.26       39.55      2.11 o 
   2   5  11        5.36        4.95      1.13 o 
   3   5  11       28.32       33.66      1.44 o 
   4   5  11        2.12        1.47      0.57 o 
   5   5  11      108.34      105.57      3.08 o 
   6   5  11       11.96       11.89      1.28 o 
   7   5  11        2.36        0.17      0.67 o 
  -5   6  11       95.47       93.60      7.01 o 
  -4   6  11       20.99       20.45      5.11 o 
  -3   6  11        7.18        7.03      1.42 o 
  -2   6  11       20.66       26.25      4.90 o 
  -1   6  11      159.04      150.34      4.04 o 
   0   6  11       15.06       12.24      2.27 o 
   2   6  11        0.00        0.78      0.58 o 
   3   6  11       87.52       77.10      3.71 o 
   4   6  11      221.53      250.32      4.98 o 
   5   6  11      185.59      186.27      3.27 o 
   6   6  11        3.57        2.70      0.42 o 
   7   6  11       25.38       25.73      1.60 o 
  -5   7  11       63.85       62.62     11.23 o 
  -3   7  11       73.29       63.80      5.35 o 
  -2   7  11       55.85       54.06      9.12 o 
  -1   7  11        0.48       -0.55      0.74 o 
   0   7  11        0.23       -0.89      0.77 o 
   1   7  11       15.93       10.88      1.07 o 
   2   7  11       95.76       91.80      8.14 o 
   3   7  11      365.96      356.80      4.89 o 
   4   7  11      390.96      405.51      4.46 o 
   5   7  11        3.98        3.05      0.60 o 
   6   7  11        5.43        4.29      0.69 o 
   7   7  11        0.33        0.83      0.39 o 
  -4   8  11        5.37        4.77      1.19 o 
  -3   8  11       95.36      102.41      4.08 o 
  -2   8  11       94.66       98.15      3.37 o 
  -1   8  11       29.92       26.46      4.68 o 
   0   8  11        1.66        0.61      0.91 o 
   1   8  11       33.05       27.84      1.74 o 
   2   8  11       76.13       72.90      6.12 o 
   3   8  11      154.09      159.58      2.98 o 
   4   8  11        7.38        6.16      0.67 o 
   5   8  11        1.86        3.19      0.51 o 
   6   8  11        5.21        4.00      0.56 o 
   7   8  11        5.92        6.33      1.21 o 
  -4   9  11       37.73       30.29      7.82 o 
  -3   9  11       65.89       74.68      6.23 o 
  -2   9  11       50.40       47.61      4.33 o 
  -1   9  11        8.11        7.73      1.39 o 
   0   9  11       18.59       19.89      2.72 o 
   1   9  11        6.02        4.14      0.72 o 
   2   9  11       61.92       63.24      3.03 o 
   3   9  11       56.85       54.39      2.44 o 
   4   9  11        0.47        0.23      0.28 o 
   5   9  11        4.59        3.95      0.46 o 
   6   9  11      140.86      152.71      4.61 o 
  -4  10  11       70.25       67.64     10.67 o 
  -3  10  11       44.57       43.65      3.91 o 
  -2  10  11       18.99       22.07      3.98 o 
  -1  10  11      225.29      238.48      7.96 o 
   0  10  11        5.26        5.52      0.86 o 
   1  10  11       38.73       36.96      2.19 o 
   2  10  11        4.11        3.94      1.88 o 
   3  10  11      313.18      333.54      8.28 o 
   4  10  11        1.09        2.13      0.50 o 
   5  10  11        1.54        0.13      0.57 o 
   6  10  11       32.78       32.89      3.89 o 
  -3  11  11       20.56       21.78      4.94 o 
  -2  11  11       18.06       17.12      2.73 o 
  -1  11  11        5.60        6.45      0.95 o 
   0  11  11       11.24       10.81      1.50 o 
   1  11  11       45.00       44.34      2.04 o 
   2  11  11       45.96       46.54      2.87 o 
   3  11  11        2.34        1.18      0.75 o 
   4  11  11        0.23        0.18      0.15 o 
   5  11  11        3.34        2.22      0.61 o 
  -2  12  11       19.44       17.46      3.51 o 
  -1  12  11        0.10        1.46      0.75 o 
   0  12  11       45.50       43.15      2.44 o 
   1  12  11       68.03       71.91      8.60 o 
   2  12  11       19.75       20.52      1.45 o 
   3  12  11       17.27       16.36      1.49 o 
   4  12  11        1.39        0.84      0.34 o 
   5  12  11        4.49        2.86      0.65 o 
  -1  13  11        0.22       -0.37      0.77 o 
   0  13  11       11.52        8.44      1.41 o 
   1  13  11        8.08        9.72      2.23 o 
   2  13  11       16.15       14.47      2.25 o 
   3  13  11        8.49        6.87      1.73 o 
  -2  -4  12       61.57       66.72      2.29 o 
  -1  -4  12        5.02        3.43      0.57 o 
   0  -4  12        0.07        0.01      0.28 o 
   1  -4  12       23.94       19.15      3.65 o 
   2  -4  12       40.83       39.28      2.41 o 
   3  -4  12        0.78        0.08      0.79 o 
  -3  -3  12        4.14        4.46      0.88 o 
  -2  -3  12        1.14        1.91      0.55 o 
  -1  -3  12       19.14       16.87      0.91 o 
   0  -3  12       81.83       77.70      2.29 o 
   1  -3  12        8.46        5.83      0.60 o 
   2  -3  12        1.67        1.23      0.39 o 
   3  -3  12        7.92        5.51      0.79 o 
   4  -3  12       31.20       25.18      3.30 o 
  -3  -2  12      106.66      117.91      4.31 o 
  -2  -2  12       16.98       20.54      1.23 o 
  -1  -2  12        0.64        0.27      0.38 o 
   0  -2  12      202.55      231.95      3.75 o 
   1  -2  12       31.27       29.98      1.32 o 
   2  -2  12        2.01        2.60      0.45 o 
   3  -2  12       67.58       62.67      2.04 o 
   4  -2  12        6.70        4.51      0.60 o 
   5  -2  12        0.03        0.87      0.43 o 
  -4  -1  12        0.43        0.15      0.50 o 
  -3  -1  12       23.33       22.29      4.04 o 
  -2  -1  12       93.70       98.88      2.79 o 
  -1  -1  12       55.05       54.11      1.91 o 
   0  -1  12      305.46      305.24     22.91 o 
   1  -1  12       87.48       94.81      3.11 o 
   2  -1  12       14.79       10.39      1.42 o 
   3  -1  12       49.60       53.53      1.88 o 
   4  -1  12       42.67       38.04      2.72 o 
   5  -1  12        3.05        1.79      1.09 o 
  -4   0  12      171.80      179.42      3.67 o 
  -3   0  12      205.31      216.64      4.04 o 
  -2   0  12      263.10      297.91      8.96 o 
  -1   0  12        7.02        4.53      1.03 o 
   0   0  12       74.99       77.09      2.27 o 
   1   0  12       22.32       22.47      1.33 o 
   2   0  12       13.01       12.26      1.09 o 
   3   0  12       18.34       10.63      1.02 o 
   4   0  12        4.64        2.91      0.73 o 
   5   0  12        0.16        0.52      0.41 o 
   6   0  12       83.94       89.89      3.21 o 
  -5   1  12       52.99       52.76      2.48 o 
  -4   1  12       10.48        9.69      1.82 o 
  -3   1  12       82.43       80.08      2.26 o 
  -2   1  12        1.14        1.29      0.58 o 
  -1   1  12      134.90      130.73      3.12 o 
   0   1  12      162.69      166.99      4.71 o 
   1   1  12       56.23       48.42      1.56 o 
   2   1  12       83.05       77.92      3.18 o 
   3   1  12        2.61        1.25      0.96 o 
   4   1  12      125.01      132.37      3.72 o 
   5   1  12        7.22        6.80      1.39 o 
   6   1  12       91.33       90.40      3.29 o 
  -5   2  12       21.54       22.48      2.04 o 
  -4   2  12        0.02        0.43      0.55 o 
  -3   2  12      217.47      247.36      5.94 o 
  -2   2  12       80.71       71.35      3.03 o 
  -1   2  12      282.70      303.87      5.22 o 
   0   2  12        2.00        1.16      0.75 o 
   1   2  12      125.58      126.30      3.06 o 
   2   2  12       27.75       20.28      1.62 o 
   3   2  12      380.58      395.71      6.26 o 
   4   2  12       17.28       17.38      1.49 o 
   5   2  12       24.41       21.75      2.79 o 
   6   2  12        4.86        3.37      0.51 o 
  -5   3  12        6.03        5.22      0.91 o 
  -4   3  12        3.63        2.97      0.60 o 
  -3   3  12       40.65       39.72      2.97 o 
  -2   3  12      194.65      198.36      6.98 o 
  -1   3  12        8.49        9.77      2.13 o 
   0   3  12       79.88       68.63      2.49 o 
   1   3  12       35.14       28.77      4.28 o 
   2   3  12       92.34       77.57      2.16 o 
   3   3  12       36.71       41.40      1.60 o 
   4   3  12       16.49       14.77      2.68 o 
   5   3  12       17.06       13.76      2.08 o 
   6   3  12        0.00        0.48      0.31 o 
   7   3  12       86.00       93.95      3.17 o 
  -5   4  12        2.98        2.53      0.60 o 
  -4   4  12       23.67       22.81      4.40 o 
  -3   4  12       15.16       10.77      2.38 o 
  -1   4  12       38.77       33.61      6.50 o 
   0   4  12       18.58       15.45      3.22 o 
   1   4  12       34.11       38.84      1.99 o 
   2   4  12        1.34        3.10      1.21 o 
   3   4  12      111.90       94.99      2.89 o 
   4   4  12      128.24      125.84      5.32 o 
   5   4  12       13.70       13.96      1.40 o 
   6   4  12       47.11       52.06      2.56 o 
   7   4  12       13.90       12.06      1.68 o 
  -5   5  12        1.09        0.96      0.57 o 
  -4   5  12        2.02        2.49      0.82 o 
  -3   5  12       21.95       21.01      3.81 o 
  -2   5  12        0.47        0.66      0.68 o 
  -1   5  12       57.71       56.82      2.36 o 
   0   5  12        7.44       10.17      2.18 o 
   1   5  12        4.33        1.07      0.83 o 
   2   5  12       17.76       19.26      1.69 o 
   3   5  12        0.00       -0.05      0.45 o 
   4   5  12       48.25       44.67      1.90 o 
   5   5  12       12.09       10.36      1.34 o 
   6   5  12       65.28       59.57      3.43 o 
   7   5  12       16.09       14.72      1.51 o 
  -5   6  12        0.11        0.48      0.58 o 
  -4   6  12       23.96       20.63      4.26 o 
  -3   6  12       67.44       69.86      7.26 o 
  -2   6  12       18.81       18.40      3.35 o 
  -1   6  12        4.44        5.91      1.25 o 
   0   6  12      468.33      488.66      8.07 o 
   1   6  12       98.35       97.58      3.19 o 
   2   6  12       17.56       13.78      1.43 o 
   3   6  12        1.43       -0.04      0.43 o 
   4   6  12        0.52        0.07      0.46 o 
   5   6  12       78.75       74.38      2.59 o 
   6   6  12        0.65        0.69      0.35 o 
   7   6  12        9.67        7.39      0.86 o 
  -4   7  12       95.80       89.03     10.78 o 
  -3   7  12      344.50      389.52      8.71 o 
  -2   7  12       24.81       19.96      3.27 o 
  -1   7  12       40.70       42.08      5.07 o 
   0   7  12        4.15        4.35      1.06 o 
   1   7  12       24.16       19.97      1.71 o 
   2   7  12      146.48      155.48      5.25 o 
   3   7  12      100.56      102.45      3.52 o 
   4   7  12        1.96        1.80      0.31 o 
   5   7  12       68.66       70.52      2.80 o 
   6   7  12        4.55        1.32      0.53 o 
   7   7  12        7.48        7.20      1.11 o 
  -4   8  12        7.51        6.88      1.31 o 
  -3   8  12        0.79        0.47      1.09 o 
  -2   8  12        9.09        8.88      1.75 o 
  -1   8  12       77.23       76.94      3.50 o 
   0   8  12       15.44       14.60      2.27 o 
   1   8  12      109.32      123.01      3.65 o 
   2   8  12       12.48       10.60      1.66 o 
   3   8  12      191.37      202.37      4.72 o 
   4   8  12      361.00      372.24      7.93 o 
   5   8  12       29.23       28.69      1.95 o 
   6   8  12       10.28       11.06      1.84 o 
  -4   9  12       11.93       12.04      3.34 o 
  -3   9  12        7.92        5.77      1.82 o 
  -2   9  12       14.23       13.76      2.29 o 
  -1   9  12        5.14        5.43      0.95 o 
   0   9  12        1.21        1.13      0.36 o 
   1   9  12       15.11       10.82      1.35 o 
   2   9  12        5.98        8.08      1.16 o 
   3   9  12       76.46       84.76      3.10 o 
   4   9  12      180.21      188.28      3.06 o 
   5   9  12       92.80      101.51      2.02 o 
   6   9  12        0.02        0.11      0.25 o 
  -3  10  12       38.41       37.67      7.13 o 
  -2  10  12        0.17       -0.97      0.84 o 
  -1  10  12        0.19       -0.66      0.95 o 
   0  10  12       32.44       31.63      3.62 o 
   1  10  12       53.43       52.06      2.52 o 
   2  10  12       85.68       78.78      3.10 o 
   3  10  12      152.19      144.18      3.21 o 
   4  10  12       66.85       56.11      2.07 o 
   5  10  12       33.46       33.20      1.55 o 
   6  10  12       13.43       21.12      2.21 o 
  -2  11  12       64.43       66.34     10.67 o 
  -1  11  12       33.72       35.39      7.42 o 
   0  11  12       14.28       12.32      1.71 o 
   1  11  12       16.18       16.19      1.62 o 
   2  11  12      132.16      141.58      3.19 o 
   3  11  12        3.07        3.52      0.60 o 
   4  11  12        7.22        4.38      0.60 o 
   5  11  12        0.36        0.14      0.67 o 
  -1  12  12       81.73       78.76      6.21 o 
   0  12  12       33.10       30.50      2.06 o 
   1  12  12        4.72        5.10      1.34 o 
   2  12  12       21.40       19.86      1.77 o 
   3  12  12       37.89       44.10      6.29 o 
   4  12  12        4.26        3.26      0.62 o 
   0  13  12       13.78       13.68      3.16 o 
   1  13  12        0.40        1.46      0.46 o 
   2  13  12       40.72       42.07      3.94 o 
  -1  -3  13        6.42        5.27      0.64 o 
   0  -3  13       32.34       30.06      2.01 o 
   1  -3  13        0.67        0.79      0.37 o 
   2  -3  13        0.05       -0.39      0.30 o 
  -2  -2  13       29.80       26.05      1.37 o 
  -1  -2  13        1.31        0.70      0.40 o 
   0  -2  13       67.54       68.23      1.91 o 
   1  -2  13      103.70      114.32      4.57 o 
   2  -2  13       13.87       14.13      1.05 o 
   3  -2  13       34.15       29.08      1.79 o 
  -3  -1  13       90.77       94.31      3.51 o 
  -2  -1  13       25.22       23.24      1.44 o 
  -1  -1  13       17.31       17.42      1.17 o 
   0  -1  13       18.20       17.92      1.14 o 
   1  -1  13        8.72        8.65      0.97 o 
   2  -1  13       42.72       37.73      2.00 o 
   3  -1  13        1.22        0.81      0.67 o 
   4  -1  13        0.49       -0.19      0.99 o 
  -3   0  13       30.34       32.00      4.20 o 
  -2   0  13       28.31       29.37      5.30 o 
  -1   0  13       44.70       45.05      2.02 o 
   0   0  13        1.97        1.72      0.69 o 
   1   0  13        0.00        0.43      0.49 o 
   2   0  13       38.38       31.99      1.88 o 
   3   0  13       21.46       17.16      1.28 o 
   4   0  13       44.69       45.11      2.04 o 
   5   0  13       36.80       36.64      5.34 o 
  -4   1  13       36.74       26.19      5.94 o 
  -3   1  13        8.06        7.63      1.16 o 
  -2   1  13       19.45       19.43      3.56 o 
  -1   1  13       62.59       70.22      2.58 o 
   0   1  13      259.27      284.91      8.61 o 
   1   1  13      313.79      344.92      7.81 o 
   2   1  13      163.86      168.07      5.14 o 
   3   1  13       11.91       11.09      1.07 o 
   4   1  13      122.55      131.42      3.42 o 
   5   1  13        7.38        6.81      1.29 o 
  -4   2  13       22.29       18.98      1.90 o 
  -3   2  13       10.54        9.40      1.26 o 
  -2   2  13        0.00       -0.14      0.73 o 
  -1   2  13       90.73       95.46      3.96 o 
   0   2  13        6.76        5.95      0.91 o 
   1   2  13       15.13       12.96      1.41 o 
   2   2  13       24.90       17.72      2.63 o 
   3   2  13       14.77       11.73      1.14 o 
   4   2  13        1.69        2.32      0.74 o 
   5   2  13       56.78       60.93      2.44 o 
   6   2  13        9.04        9.87      1.19 o 
  -4   3  13        7.18        5.22      1.43 o 
  -3   3  13        7.95        7.35      1.63 o 
  -2   3  13      197.51      199.47      6.32 o 
  -1   3  13        0.12       -0.02      0.70 o 
   0   3  13        2.04        1.00      0.74 o 
   1   3  13      101.58       99.40      3.04 o 
   2   3  13       22.33       34.93      2.99 o 
   3   3  13       49.27       49.43      2.08 o 
   4   3  13      101.16       96.78      3.15 o 
   5   3  13       28.57       24.37      4.32 o 
   6   3  13        4.37        2.45      0.63 o 
  -4   4  13       13.42        9.87      2.24 o 
  -3   4  13      113.39      121.85      4.61 o 
  -2   4  13      159.23      170.69      4.78 o 
  -1   4  13        6.24        6.88      1.33 o 
   0   4  13        2.84        5.25      1.27 o 
   1   4  13        6.50        6.31      1.08 o 
   3   4  13       17.76       17.11      2.43 o 
   4   4  13        4.54        1.23      1.11 o 
   5   4  13       60.22       63.63      2.64 o 
   6   4  13        8.00        9.63      1.16 o 
  -4   5  13       21.79       15.76      3.25 o 
  -3   5  13       16.90       11.90      2.42 o 
  -2   5  13      272.84      293.99      6.56 o 
  -1   5  13       76.54       76.03      3.64 o 
   2   5  13      118.25      107.96      3.29 o 
   3   5  13        0.24        0.53      0.56 o 
   4   5  13       57.12       61.04      2.53 o 
   5   5  13        4.61        2.76      0.58 o 
   6   5  13        4.04        2.63      0.61 o 
  -4   6  13        6.62        6.29      1.94 o 
  -3   6  13        0.00       -0.06      0.94 o 
  -2   6  13      125.66      132.42      4.65 o 
  -1   6  13      154.81      155.36      5.80 o 
   0   6  13       29.54       35.61      6.70 o 
   1   6  13        0.99        0.07      0.77 o 
   2   6  13        0.80        0.29      0.81 o 
   3   6  13      152.96      153.85      5.15 o 
   4   6  13       15.03       13.01      1.30 o 
   5   6  13       33.09       29.09      1.70 o 
   6   6  13        0.73        1.49      0.49 o 
  -4   7  13       51.54       39.06      7.69 o 
  -3   7  13      454.80      523.76     11.69 o 
  -2   7  13       16.97       19.12      3.46 o 
  -1   7  13        2.27        0.65      0.47 o 
   0   7  13       79.64       73.06      3.40 o 
   1   7  13        7.18        3.87      1.10 o 
   2   7  13      128.90      117.94      5.10 o 
   3   7  13       48.03       50.96      1.97 o 
   4   7  13      210.52      224.83      4.18 o 
   5   7  13        9.10        8.13      1.18 o 
   6   7  13        0.61       -0.03      0.43 o 
  -3   8  13       42.54       38.60      8.00 o 
  -2   8  13        2.52        1.74      0.61 o 
  -1   8  13        1.74        4.58      1.23 o 
   0   8  13        3.03        3.24      1.05 o 
   1   8  13       16.52       11.90      1.53 o 
   2   8  13       26.82       24.66      1.87 o 
   3   8  13        0.65        0.20      0.91 o 
   4   8  13      108.15      104.68      3.20 o 
   5   8  13        2.05        1.11      0.47 o 
   6   8  13       24.67       22.95      1.61 o 
  -3   9  13       17.40       15.88      2.72 o 
  -2   9  13        0.08        0.98      1.08 o 
  -1   9  13        0.31        0.48      0.49 o 
   0   9  13        2.84        2.83      1.00 o 
   1   9  13       13.69       12.39      1.69 o 
   2   9  13        7.58       10.62      1.43 o 
   3   9  13        9.32        9.81      1.49 o 
   4   9  13       25.94       23.80      1.62 o 
   5   9  13        5.06        5.22      0.87 o 
  -2  10  13        0.31        0.47      0.53 o 
  -1  10  13        0.01       -0.30      0.85 o 
   0  10  13       44.12       51.40      5.24 o 
   1  10  13       52.90       58.67      2.82 o 
   2  10  13       32.30       31.55      2.27 o 
   3  10  13      118.70      107.00      3.67 o 
   4  10  13      486.85      543.01      7.01 o 
   5  10  13       11.97        6.35      0.92 o 
  -1  11  13        3.30        5.07      1.17 o 
   0  11  13       31.15       26.10      3.65 o 
   1  11  13       10.52       11.19      1.28 o 
   2  11  13        0.46        1.64      0.65 o 
   3  11  13       40.02       35.34      3.64 o 
   4  11  13       25.69       22.41      1.89 o 
   0  12  13        3.54        2.25      0.73 o 
   1  12  13        3.88        2.66      0.73 o 
   2  12  13        0.45        0.11      0.65 o 
   3  12  13       45.92       43.43      2.58 o 
   1  -2  14       37.22       36.02      3.39 o 
  -1  -1  14       11.09        8.76      1.16 o 
   0  -1  14        2.96        3.45      0.82 o 
   1  -1  14       71.98       74.91      2.27 o 
   2  -1  14       18.94       14.99      2.26 o 
   3  -1  14        8.84        9.06      1.02 o 
  -2   0  14       11.77       11.18      1.75 o 
  -1   0  14       48.91       54.16      2.18 o 
   0   0  14        8.62        5.22      0.94 o 
   1   0  14       23.35       24.12      2.47 o 
   2   0  14       19.23       23.03      3.56 o 
   3   0  14        0.83        1.67      0.63 o 
   4   0  14        1.90        0.93      0.61 o 
  -3   1  14       12.24       10.24      2.29 o 
  -2   1  14       26.21       21.69      4.23 o 
  -1   1  14       44.45       50.83      2.37 o 
   0   1  14       71.04       80.26      2.58 o 
   1   1  14       45.75       52.34      3.69 o 
   2   1  14       67.91       72.86      2.46 o 
   3   1  14        1.19        1.09      0.55 o 
   4   1  14        1.24        1.05      1.10 o 
  -3   2  14       12.74       10.96      2.04 o 
  -2   2  14       37.73       33.40      6.20 o 
  -1   2  14        1.71        2.21      0.78 o 
   0   2  14        0.01       -0.32      0.62 o 
   1   2  14       87.91       83.59      2.09 o 
   2   2  14      348.55      364.34      4.38 o 
   3   2  14        2.29        2.66      0.66 o 
   4   2  14        4.16        4.81      1.06 o 
   5   2  14       17.51       21.38      1.63 o 
  -3   3  14        0.58        0.96      0.53 o 
  -1   3  14       38.68       40.15      7.62 o 
   0   3  14        5.90        6.68      1.02 o 
   1   3  14        0.79        0.25      0.68 o 
   2   3  14      102.38       91.50      2.95 o 
   3   3  14       41.61       29.75      4.77 o 
   4   3  14        0.02        0.35      0.48 o 
   5   3  14        6.08        5.43      1.19 o 
  -3   4  14       44.71       39.87      6.58 o 
  -2   4  14      126.43      129.08      4.21 o 
  -1   4  14        1.95        1.11      0.74 o 
   0   4  14        0.69        1.29      1.12 o 
   1   4  14        4.16        4.14      1.05 o 
   2   4  14        7.99        7.89      0.86 o 
   3   4  14        4.99        2.44      0.57 o 
   4   4  14        5.35        5.31      0.78 o 
   5   4  14       26.85       17.72      3.27 o 
  -3   5  14        0.17        0.42      0.50 o 
  -2   5  14       74.75       78.26      3.32 o 
  -1   5  14       20.41       17.96      3.64 o 
   0   5  14       34.31       34.79      2.14 o 
   1   5  14      159.54      153.26      4.40 o 
   2   5  14       41.42       48.71      2.54 o 
   3   5  14       16.77       14.02      1.35 o 
   4   5  14       55.47       50.44      2.47 o 
   5   5  14      134.53      152.84      4.32 o 
  -3   6  14        1.67       -0.32      0.91 o 
  -2   6  14        0.01       -0.64      0.86 o 
  -1   6  14        8.37        5.82      1.01 o 
   0   6  14       29.87       23.46      5.20 o 
   1   6  14        0.91        0.37      0.86 o 
   2   6  14        0.45        0.45      0.87 o 
   3   6  14        0.60        0.35      0.37 o 
   4   6  14       20.32       14.33      1.32 o 
   5   6  14       46.07       44.43      2.24 o 
  -3   7  14       52.78       44.98      7.54 o 
  -2   7  14      133.57      141.03      4.55 o 
   0   7  14       40.32       47.54      5.21 o 
   1   7  14        2.44        0.42      0.85 o 
   2   7  14       27.23       26.90      2.15 o 
   3   7  14       35.67       28.13      3.89 o 
   4   7  14        5.22        5.81      1.48 o 
   5   7  14        2.68        1.64      1.21 o 
  -2   8  14        2.43        2.57      1.23 o 
  -1   8  14        1.00        1.39      0.38 o 
   0   8  14       11.89        7.84      1.29 o 
   1   8  14        3.37        2.44      1.30 o 
   2   8  14        2.51        2.07      1.14 o 
   3   8  14       69.39       75.80      4.90 o 
   4   8  14       76.20       78.48      3.78 o 
   5   8  14        2.27        1.86      1.03 o 
  -2   9  14       27.31       24.71      4.73 o 
  -1   9  14       26.80       27.17      4.03 o 
   0   9  14        0.11        1.39      1.02 o 
   1   9  14        0.23       -1.38      0.92 o 
   2   9  14        2.86        0.85      0.97 o 
   3   9  14        9.66        7.76      1.48 o 
   4   9  14        3.06        2.99      0.70 o 
   5   9  14        8.28        8.91      1.26 o 
  -1  10  14       18.56       15.51      2.11 o 
   0  10  14       19.57       25.01      2.94 o 
   1  10  14        4.05        2.85      1.10 o 
   2  10  14       47.46       55.29      2.97 o 
   3  10  14        0.32       -0.41      0.99 o 
   4  10  14      124.81      116.89      4.69 o 
   0  11  14        0.24       -0.48      1.01 o 
   1  11  14        2.25        3.21      1.43 o 
   2  11  14       21.79       25.10      2.10 o 
   3  11  14      192.39      212.57      5.68 o 
   1   0  15      114.45      129.12      2.70 o 
  -1   1  15       25.92       23.06      1.70 o 
   0   1  15       30.15       27.88      6.24 o 
   1   1  15      154.76      170.67      3.13 o 
   2   1  15      114.78      119.74      3.17 o 
   3   1  15       27.92       34.78      1.82 o 
  -1   2  15       20.34       24.04      1.80 o 
   0   2  15        0.06        0.51      0.65 o 
   1   2  15       12.69       10.71      2.06 o 
   2   2  15       81.28       72.55      2.77 o 
   3   2  15        0.00       -0.78      0.52 o 
  -2   3  15       15.34       10.95      2.75 o 
  -1   3  15       14.02       13.92      2.26 o 
   0   3  15       49.08       54.85      2.65 o 
   1   3  15       25.53       21.06      2.12 o 
   2   3  15       36.27       37.70      1.93 o 
   3   3  15       38.09       40.32      2.62 o 
   4   3  15        1.01        0.62      0.62 o 
  -2   4  15        3.47        4.96      0.76 o 
  -1   4  15        0.10        0.55      0.74 o 
   0   4  15        0.69        0.20      0.73 o 
   1   4  15       43.92       44.22      2.39 o 
   2   4  15       96.00       88.59      3.58 o 
   3   4  15       38.90       40.19      2.20 o 
   4   4  15        1.99        2.02      0.51 o 
  -2   5  15       78.10       83.82      3.56 o 
  -1   5  15        0.30        1.54      0.88 o 
   0   5  15        0.65        0.19      0.84 o 
   1   5  15        1.48        0.68      0.81 o 
   2   5  15       14.23       11.47      1.40 o 
   3   5  15       21.32       17.31      1.44 o 
   4   5  15        8.59        5.35      0.75 o 
  -2   6  15       29.67       28.83      5.53 o 
  -1   6  15       12.56       11.35      2.16 o 
   0   6  15        6.37        5.72      1.38 o 
   1   6  15      177.77      185.64      4.73 o 
   2   6  15        0.00       -0.11      0.92 o 
   3   6  15        0.07        0.81      0.46 o 
   4   6  15       98.53      100.22      2.57 o 
  -2   7  15       35.41       27.91      5.03 o 
  -1   7  15       14.83       14.87      3.34 o 
   0   7  15       38.23       35.29      2.35 o 
   1   7  15      105.05      115.27      3.80 o 
   2   7  15       93.16       89.83      3.43 o 
   3   7  15        4.36        2.56      1.02 o 
   4   7  15       24.76       22.97      3.03 o 
  -1   8  15       13.37       14.44      2.36 o 
   0   8  15        1.42        2.06      1.05 o 
   1   8  15       17.08       16.85      1.82 o 
   2   8  15        0.00        0.62      0.98 o 
   3   8  15        1.86        2.30      0.70 o 
   4   8  15       21.76       27.09      3.24 o 
  -1   9  15        9.72        6.57      1.13 o 
   0   9  15       21.46       20.83      3.58 o 
   1   9  15        4.25        2.14      1.11 o 
   2   9  15       24.54       22.01      2.03 o 
   3   9  15      108.90      115.45      7.51 o 
   1  10  15       24.81       30.81      2.31 o 
   2  10  15        5.00        7.24      1.81 o 
   0   4  16       16.98       20.94      1.80 o 
   1   4  16        0.01        0.37      0.72 o 
   2   4  16       55.98       52.00      2.36 o 
   0   5  16        7.46        8.05      1.41 o 
   1   5  16        7.18        4.24      1.12 o 
   2   5  16       30.07       28.72      1.98 o 
   0   6  16       16.95       16.22      1.63 o 
   1   6  16        2.34        1.49      0.96 o 
   2   6  16       15.05       14.32      1.97 o 
   0   7  16        0.87        0.36      1.05 o 
   1   7  16        5.34        6.98      1.35 o 
   2   7  16        5.94        3.89      1.52 o 
                                                 
